# Supplementary material for: (E)-Methyl 2-(3-cinnamoyl­thio­ureido)acetate
Source: Acta Crystallogr Sect E Struct Rep Online. 2010 Aug 11;66(Pt 9):o2242. doi: 10.1107/S1600536810030084 (PMC3007976; doi:10.1107/S1600536810030084)
Supplement: Supplementary file 2 [file e-66-o2242-Isup2.hkl]

# 
# h,k,l, Fc-squared, Fo-squared, sigma(Fo-squared) and status flag 
# 
data_I
_shelx_title ' a in P-1' 
_shelx_refln_list_code          4 
_shelx_F_calc_maximum      169.75 
_exptl_crystal_F_000       292.00 
_reflns_d_resolution_high  0.8255 
 
loop_ 
 _symmetry_equiv_pos_as_xyz 
 'x, y, z' 
 '-x, -y, -z' 
 
_cell_length_a     4.9922 
_cell_length_b    11.7203 
_cell_length_c    12.5418 
_cell_angle_alpha 112.999 
_cell_angle_beta   91.492 
_cell_angle_gamma  96.258 
 
_shelx_F_squared_multiplier     1.000 
 
loop_ 
 _refln_index_h 
 _refln_index_k 
 _refln_index_l 
 _refln_F_squared_calc 
 _refln_F_squared_meas 
 _refln_F_squared_sigma 
 _refln_observed_status 
   1   0   0      949.01      899.71     14.01 o 
   2   0   0      485.09      436.57      8.95 o 
   3   0   0       60.57       54.31      2.09 o 
   4   0   0       36.98       42.85      2.53 o 
   5   0   0       53.87       60.54      9.40 o 
  -6   1   0        0.24       -1.44      5.79 o 
  -5   1   0       30.45       26.09      5.19 o 
  -4   1   0       59.57       49.90      3.90 o 
  -3   1   0        0.12        1.63      1.34 o 
  -2   1   0      453.72      409.87      7.18 o 
  -1   1   0      308.67      315.72      5.30 o 
   0   1   0      371.93      405.20      7.39 o 
   1   1   0      854.23      782.90     12.37 o 
   2   1   0      574.28      549.12     11.19 o 
   3   1   0       76.76       81.02      4.38 o 
   4   1   0      134.61      135.64      4.91 o 
   5   1   0        5.91       13.17      5.53 o 
  -6   2   0        0.01       -4.45      5.80 o 
  -5   2   0        0.17       -2.41      4.41 o 
  -4   2   0       14.23       16.23      2.88 o 
  -3   2   0        9.52        7.48      1.37 o 
  -2   2   0      141.95      122.89      2.95 o 
  -1   2   0        2.79        1.60      0.65 o 
   0   2   0       11.96       11.77      0.86 o 
   1   2   0      170.47      176.18      3.46 o 
   2   2   0      708.45      680.04     11.49 o 
   3   2   0        0.39        5.91      1.46 o 
   4   2   0      282.44      256.03      7.18 o 
   5   2   0       14.85       13.27      4.98 o 
  -6   3   0       15.73       14.51      6.44 o 
  -5   3   0       13.64       10.05      4.74 o 
  -4   3   0        7.48       17.92      6.43 o 
  -3   3   0       39.18       35.19      1.88 o 
  -2   3   0       37.81       29.26      2.09 o 
  -1   3   0     1178.08     1192.04     20.86 o 
   0   3   0      658.93      695.43     13.13 o 
   1   3   0        1.98        0.71      0.93 o 
   2   3   0      153.68      148.63      3.54 o 
   3   3   0      321.34      309.31      7.72 o 
   4   3   0      410.84      392.21      9.92 o 
   5   3   0        0.02       -2.94      4.74 o 
  -5   4   0        0.21        0.50      4.63 o 
  -4   4   0       38.44       37.57      2.86 o 
  -3   4   0       66.72       59.35      3.75 o 
  -2   4   0       33.11       27.16      1.58 o 
  -1   4   0      103.24      113.17      2.99 o 
   0   4   0      289.67      282.20      6.32 o 
   1   4   0     2431.64     2780.03     63.80 o 
   2   4   0       58.30       58.80      2.88 o 
   3   4   0        3.63        4.47      3.59 o 
   4   4   0       93.51       94.56      4.48 o 
   5   4   0        0.77       -1.63      5.15 o 
  -5   5   0        0.31        0.81      4.77 o 
  -4   5   0       56.01       64.33      3.64 o 
  -3   5   0       85.62       85.92      4.81 o 
  -2   5   0      136.55      125.43      4.60 o 
  -1   5   0      538.28      524.95     10.80 o 
   0   5   0        0.98        2.55      1.29 o 
   1   5   0       15.75       11.77      1.59 o 
   2   5   0       84.23       73.05      2.65 o 
   3   5   0       42.47       43.13      3.73 o 
   4   5   0        6.06        9.03      3.35 o 
   5   5   0       43.70       55.38      9.80 o 
  -5   6   0        0.07       -0.51      5.16 o 
  -4   6   0        0.69       10.01      2.79 o 
  -3   6   0       36.46       35.63      2.61 o 
  -2   6   0        3.53        6.48      2.98 o 
  -1   6   0      559.68      524.01     11.09 o 
   0   6   0       45.19       35.89      2.04 o 
   1   6   0      255.26      274.47     11.57 o 
   2   6   0      125.16      141.24      3.98 o 
   3   6   0       10.13        6.57      2.14 o 
   4   6   0       12.52        6.84      3.22 o 
  -5   7   0       17.26       23.02      9.66 o 
  -4   7   0        0.98        5.05      4.48 o 
  -3   7   0       13.35       18.69      3.10 o 
  -2   7   0        7.77        8.49      1.59 o 
  -1   7   0       72.73       67.08      4.53 o 
   0   7   0      119.08      112.75      3.93 o 
   1   7   0      188.25      175.53      6.65 o 
   2   7   0        0.71        3.61      2.74 o 
   3   7   0       91.38       86.39      5.86 o 
   4   7   0        2.26       10.45      5.28 o 
  -5   8   0        1.24        4.17      6.59 o 
  -4   8   0        5.55        7.60      4.82 o 
  -3   8   0      108.30      113.29     12.23 o 
  -2   8   0        1.57        6.16      2.26 o 
  -1   8   0       75.77       86.33      3.71 o 
   0   8   0       92.68       90.32      6.10 o 
   1   8   0      115.01       99.12      5.07 o 
   2   8   0       17.00       12.20      7.37 o 
   3   8   0      127.29      108.98      6.83 o 
   4   8   0       45.64       41.55      7.88 o 
  -4   9   0        0.01       -5.96      4.89 o 
  -3   9   0        0.07        1.98      4.21 o 
  -2   9   0        1.69        6.12      2.06 o 
  -1   9   0       39.31       49.02      2.96 o 
   0   9   0        9.37       12.29      2.02 o 
   1   9   0       20.39       16.05      2.66 o 
   2   9   0        1.59        3.12      3.66 o 
   3   9   0      105.60      104.52      7.19 o 
  -4  10   0        0.52       11.57      8.62 o 
  -3  10   0        1.93        3.80      4.84 o 
  -2  10   0       10.86        9.55      2.67 o 
  -1  10   0       42.14       41.84      3.42 o 
   0  10   0        8.27       10.43      2.65 o 
   1  10   0       88.69       94.88      5.04 o 
   2  10   0        3.16        2.67      4.55 o 
   3  10   0       15.73       14.24      5.20 o 
  -3  11   0        0.00        2.03      5.58 o 
  -2  11   0        0.98       -1.54      4.51 o 
  -1  11   0        1.42        1.06      3.29 o 
   0  11   0       13.40       13.93      4.70 o 
   1  11   0       19.64       21.00      5.74 o 
   2  11   0        4.16       -1.25      5.21 o 
  -3  12   0        1.89       -1.18      6.28 o 
  -2  12   0       45.46       44.00      6.26 o 
  -1  12   0        0.87        9.61      6.77 o 
   0  12   0        0.73        0.40      4.68 o 
   1  12   0        1.78       -3.07      6.05 o 
  -1  13   0        4.72        3.67      5.62 o 
   0 -13   1        1.42       -7.28      5.73 o 
   1 -13   1        2.99        6.86      3.93 o 
   2 -13   1        8.00       23.16      6.20 o 
  -2 -12   1        1.00        5.73      8.00 o 
  -1 -12   1        3.51        4.56      6.04 o 
   0 -12   1        9.81       10.84      5.37 o 
   1 -12   1       10.74       12.59      5.59 o 
   2 -12   1        6.32        8.00      4.40 o 
   3 -12   1        5.49       10.59      6.33 o 
  -2 -11   1        0.05        0.75      4.60 o 
  -1 -11   1       28.98       28.33      4.14 o 
   0 -11   1        6.34       11.60      3.48 o 
   1 -11   1        1.83        0.96      4.31 o 
   2 -11   1       10.53       15.52      4.93 o 
   3 -11   1        2.62       -1.02      5.51 o 
   4 -11   1        0.10       -1.34      9.09 o 
  -3 -10   1        3.56        1.11      4.46 o 
  -2 -10   1        6.65        0.18      3.92 o 
  -1 -10   1       25.67       32.08      4.19 o 
   0 -10   1        0.02        1.96      2.39 o 
   1 -10   1      159.14      171.39      5.99 o 
   2 -10   1        1.54        2.50      2.30 o 
   3 -10   1        0.36       -6.20      4.51 o 
   4 -10   1        4.12        5.80     12.84 o 
  -3  -9   1        8.48        5.38      4.12 o 
  -2  -9   1      103.84       97.17      7.28 o 
  -1  -9   1       69.85       74.77      5.11 o 
   0  -9   1        5.46        4.94      2.15 o 
   1  -9   1       18.68       18.15      2.13 o 
   2  -9   1        0.50        5.05      2.01 o 
   3  -9   1        3.97       12.29      4.25 o 
   4  -9   1        5.74        9.04      5.08 o 
  -4  -8   1       22.81       30.00      5.36 o 
  -3  -8   1        5.03        6.47      3.66 o 
  -2  -8   1      190.65      182.92      7.72 o 
  -1  -8   1       10.47       15.18      2.19 o 
   0  -8   1      228.05      218.31      6.20 o 
   1  -8   1       92.81       91.46      5.38 o 
   2  -8   1       22.20       23.76      2.24 o 
   3  -8   1       42.32       41.78      4.08 o 
   4  -8   1       12.03       14.59      4.76 o 
   5  -8   1        0.95       -9.66      9.57 o 
  -4  -7   1       87.63       80.50      8.11 o 
  -3  -7   1        0.35        2.11      7.22 o 
  -2  -7   1       22.24       25.14      2.21 o 
  -1  -7   1       35.68       35.40      2.22 o 
   0  -7   1      119.50      118.92      4.02 o 
   1  -7   1       37.15       39.31      2.36 o 
   2  -7   1        1.74        4.86      2.20 o 
   3  -7   1        7.02       14.78      2.00 o 
   4  -7   1        2.10        5.51      2.74 o 
   5  -7   1       48.27       62.77      7.36 o 
  -5  -6   1        7.73        6.48      8.96 o 
  -4  -6   1      145.92      144.22      5.85 o 
  -3  -6   1       19.14       22.83      2.32 o 
  -2  -6   1      227.36      210.57     12.39 o 
  -1  -6   1      321.83      409.94      9.28 o 
   0  -6   1      633.18      707.23     14.31 o 
   1  -6   1       18.57       16.87      1.56 o 
   2  -6   1      552.73      551.82      9.99 o 
   3  -6   1       61.36       61.66      2.60 o 
   4  -6   1       18.62       28.22      2.92 o 
   5  -6   1        5.22        2.22      5.26 o 
  -5  -5   1        5.07        3.87      5.64 o 
  -4  -5   1       88.51       82.71      7.50 o 
  -3  -5   1        0.31        8.71      2.71 o 
  -2  -5   1      253.28      216.42      4.95 o 
  -1  -5   1       23.74       24.55      2.04 o 
   0  -5   1        1.55        1.87      1.28 o 
   1  -5   1       35.76       27.59      1.45 o 
   2  -5   1       77.06       66.44      2.36 o 
   3  -5   1        0.63        3.61      1.89 o 
   4  -5   1       78.93       77.64      3.84 o 
   5  -5   1        3.00        2.41      4.89 o 
  -5  -4   1       17.38       14.94      5.91 o 
  -4  -4   1       49.00       42.91      3.02 o 
  -3  -4   1       53.27       57.39      4.11 o 
  -2  -4   1      265.42      288.19      5.83 o 
  -1  -4   1      150.45      165.15      3.66 o 
   0  -4   1     1238.66     1412.01     25.79 o 
   1  -4   1       95.30       96.82      2.47 o 
   2  -4   1      155.25      146.41      3.59 o 
   3  -4   1       40.80       45.86      2.17 o 
   4  -4   1        0.42        6.15      1.95 o 
   5  -4   1        1.75       -1.30      4.63 o 
  -5  -3   1        0.86       -0.91      4.36 o 
  -4  -3   1       45.43       49.39      3.92 o 
  -3  -3   1       45.88       42.78      2.34 o 
  -2  -3   1      239.72      246.29      5.12 o 
  -1  -3   1       66.86       69.00      2.31 o 
   0  -3   1     2487.06     3096.22     54.54 o 
   1  -3   1       31.99       26.69      1.82 o 
   2  -3   1      384.16      375.72      6.94 o 
   3  -3   1      287.87      268.49      5.74 o 
   4  -3   1        9.97       10.21      2.73 o 
   5  -3   1       26.04       30.65      5.38 o 
   6  -3   1       49.45       49.99      7.18 o 
  -5  -2   1       49.34       43.12      5.56 o 
  -4  -2   1        4.95        5.60      2.43 o 
  -3  -2   1        5.50       10.44      1.49 o 
  -2  -2   1     1259.13     1272.80     20.28 o 
  -1  -2   1        5.97        5.08      0.89 o 
   0  -2   1     2075.76     2426.06     36.89 o 
   1  -2   1      100.16      110.02      2.40 o 
   2  -2   1      212.93      203.64      4.22 o 
   3  -2   1      558.00      554.97     10.31 o 
   4  -2   1        0.77        6.08      2.59 o 
   5  -2   1       27.25       27.92      5.26 o 
   6  -2   1        4.08        2.73      5.78 o 
  -5  -1   1      236.48      213.88     18.38 o 
  -4  -1   1      180.78      179.07      7.35 o 
  -3  -1   1       87.19       76.05      2.52 o 
  -2  -1   1       62.05       58.46      1.89 o 
  -1  -1   1      723.38      662.37     14.66 o 
   0  -1   1      447.90      619.21     11.05 o 
   1  -1   1      150.46      144.89      2.79 o 
   2  -1   1      518.05      489.72      8.41 o 
   3  -1   1       12.66       11.85      1.58 o 
   4  -1   1       62.66       64.51      4.32 o 
   5  -1   1       47.59       57.06      6.07 o 
   6  -1   1        3.09        7.22      5.81 o 
  -6   0   1        3.78        5.74      6.54 o 
  -5   0   1      104.05      102.95      7.43 o 
  -4   0   1        9.74       16.10      4.07 o 
  -3   0   1       54.51       40.07      1.79 o 
  -2   0   1       71.94       68.75      1.94 o 
  -1   0   1      783.02      721.59     11.75 o 
   0   0   1      470.34      417.63     19.23 o 
   1   0   1     2027.98     2078.62     39.40 o 
   2   0   1        3.22        5.65      1.33 o 
   3   0   1      122.06      109.50      4.58 o 
   4   0   1       22.04       25.42      2.19 o 
   5   0   1       14.42       18.98      4.99 o 
  -6   1   1        7.10        4.30      5.67 o 
  -5   1   1       27.03       25.50      5.26 o 
  -4   1   1        4.66       10.77      2.57 o 
  -3   1   1      328.92      276.56      5.61 o 
  -2   1   1       32.55       22.96      1.24 o 
  -1   1   1     1186.85     1049.45     19.27 o 
   0   1   1      120.57      106.67      2.06 o 
   1   1   1     1243.92     1220.78     22.11 o 
   2   1   1      127.07      116.05      3.57 o 
   3   1   1      226.65      209.25      5.67 o 
   4   1   1       39.37       40.48      2.75 o 
   5   1   1        1.21        2.99      4.58 o 
  -6   2   1        0.53        4.16      5.62 o 
  -5   2   1        3.67        0.51      4.53 o 
  -4   2   1       38.82       40.11      2.63 o 
  -3   2   1      168.33      160.53      3.87 o 
  -2   2   1       40.92       42.39      2.12 o 
  -1   2   1    28813.58    27988.44    431.40 o 
   0   2   1     1799.74     1725.36     26.48 o 
   1   2   1      221.62      189.36      3.68 o 
   2   2   1        0.76       -0.55      1.18 o 
   3   2   1      193.56      199.45      5.63 o 
   4   2   1      417.76      438.05     13.00 o 
   5   2   1       21.45       19.71      5.43 o 
  -5   3   1        5.40        4.96      7.05 o 
  -4   3   1       21.91       27.85      2.48 o 
  -3   3   1       94.54       95.85      3.51 o 
  -2   3   1       78.93       73.17      3.83 o 
  -1   3   1        8.25        5.17      0.90 o 
   0   3   1     1502.75     1479.68     26.73 o 
   1   3   1      544.12      503.20      8.61 o 
   2   3   1      205.60      215.85      8.39 o 
   3   3   1      378.80      362.57      8.84 o 
   4   3   1        2.12        7.85      2.17 o 
   5   3   1       29.67       26.02      6.02 o 
  -5   4   1        0.29        6.14      4.73 o 
  -4   4   1        1.09        1.78      2.16 o 
  -3   4   1        7.23        9.87      1.98 o 
  -2   4   1        5.88        9.36      1.64 o 
  -1   4   1       35.32       28.09      1.37 o 
   0   4   1        2.30        1.45      1.15 o 
   1   4   1      917.78      879.92     14.45 o 
   2   4   1        7.31        6.82      1.57 o 
   3   4   1      237.41      235.06      6.65 o 
   4   4   1       15.70       20.03      3.48 o 
   5   4   1        1.09       -4.76      8.14 o 
  -5   5   1        0.19        3.71      5.03 o 
  -4   5   1        0.04        4.60      3.26 o 
  -3   5   1       43.64       43.90      2.63 o 
  -2   5   1      293.82      286.55      5.80 o 
  -1   5   1      113.89      112.18      3.53 o 
   0   5   1       65.15       64.69      2.65 o 
   1   5   1       25.71       25.94      1.95 o 
   2   5   1       98.08       90.68      4.18 o 
   3   5   1      268.46      250.14      7.05 o 
   4   5   1        2.00        3.57      4.96 o 
   5   5   1        4.25        6.62      4.20 o 
  -5   6   1        0.28        0.01      9.35 o 
  -4   6   1        8.45        4.80      2.64 o 
  -3   6   1        0.68        2.80      1.80 o 
  -2   6   1        1.13        1.44      1.33 o 
  -1   6   1       85.63       85.41      3.17 o 
   0   6   1     1208.87     1228.11     23.40 o 
   1   6   1        5.31       11.09      1.69 o 
   2   6   1        1.22        4.98      2.29 o 
   3   6   1       34.85       35.17      3.80 o 
   4   6   1        5.83        8.85      4.27 o 
  -5   7   1        5.62       11.82      5.92 o 
  -4   7   1       10.68        8.63      4.68 o 
  -3   7   1       51.03       56.31      4.49 o 
  -2   7   1       46.25       45.84      2.53 o 
  -1   7   1       16.44       15.90      1.72 o 
   0   7   1        0.17        4.12      1.48 o 
   1   7   1       87.43       90.81      7.12 o 
   2   7   1       39.76       34.41      3.29 o 
   3   7   1        8.21       11.80      3.84 o 
   4   7   1       64.57       72.09      6.29 o 
  -5   8   1        0.04        6.02      6.41 o 
  -4   8   1        7.90        7.15      6.14 o 
  -3   8   1        1.38       -1.12      3.73 o 
  -2   8   1       97.58       93.13      3.96 o 
  -1   8   1       44.03       43.72      2.66 o 
   0   8   1       71.86       78.75      4.65 o 
   1   8   1       86.45       93.70      4.56 o 
   2   8   1        0.02        1.10      3.39 o 
   3   8   1        0.01        3.64      4.09 o 
   4   8   1       22.57       18.32      5.33 o 
  -4   9   1        3.21        0.47      5.65 o 
  -3   9   1        0.46       -1.23      4.33 o 
  -2   9   1       32.22       28.30      4.25 o 
  -1   9   1       72.58       75.37      3.80 o 
   0   9   1       39.41       41.52      3.03 o 
   1   9   1        2.32        2.28      2.45 o 
   2   9   1       44.17       37.29     10.37 o 
   3   9   1        0.37       -1.73      4.26 o 
  -4  10   1       10.59        4.77      6.36 o 
  -3  10   1        0.12       -4.06      4.79 o 
  -2  10   1        2.12        3.90      4.06 o 
  -1  10   1       13.21       12.04      3.48 o 
   0  10   1       28.48       23.70      3.52 o 
   1  10   1       47.38       38.01      5.51 o 
   2  10   1       50.62       48.52      6.05 o 
  -3  11   1        0.01       -4.29      5.69 o 
  -2  11   1       15.40       21.96      7.95 o 
  -1  11   1        1.30        2.53      4.51 o 
   0  11   1        8.73        9.88      4.04 o 
   1  11   1        4.19        0.12      5.30 o 
   2  11   1       43.26       31.56      9.85 o 
  -2  12   1        3.98       13.89      5.57 o 
  -1  12   1        3.43        1.89      4.35 o 
   0  12   1       16.60       13.98      5.25 o 
   1  12   1        0.68        2.93      8.93 o 
  -1 -13   2       12.44       11.01      8.72 o 
   0 -13   2        6.50       10.34      4.18 o 
   1 -13   2       22.70       27.94      4.52 o 
   2 -13   2        0.02        6.14      7.57 o 
  -2 -12   2       19.82       24.78      6.15 o 
  -1 -12   2        6.89        9.09      5.56 o 
   0 -12   2       25.76       25.34      4.10 o 
   1 -12   2        4.25        1.38      3.52 o 
   2 -12   2       22.94       24.09      6.19 o 
   3 -12   2        3.87        1.24      6.03 o 
  -3 -11   2        1.04       -1.55      5.07 o 
  -2 -11   2       37.43       41.46      5.93 o 
  -1 -11   2        6.09        4.86      3.23 o 
   0 -11   2       11.35        9.48      3.10 o 
   1 -11   2        4.92        7.34      2.85 o 
   2 -11   2        0.16        2.61      3.06 o 
   3 -11   2        2.69        2.30      5.13 o 
   4 -11   2        3.74       13.78      6.58 o 
  -3 -10   2        4.95        4.67      4.59 o 
  -2 -10   2       15.10        6.84      4.17 o 
  -1 -10   2       14.94       13.36      2.86 o 
   0 -10   2       40.22       41.56      3.14 o 
   1 -10   2       36.93       44.19      3.38 o 
   2 -10   2       27.24       29.84      3.99 o 
   3 -10   2        6.61        6.53      6.97 o 
   4 -10   2        3.30       10.63      5.68 o 
  -4  -9   2       42.35       42.95      6.23 o 
  -3  -9   2        4.19        1.27      4.77 o 
  -2  -9   2      120.01      123.28     14.84 o 
  -1  -9   2        4.03       10.48      4.42 o 
   0  -9   2       31.25       35.71      2.78 o 
   1  -9   2       44.35       48.21      2.95 o 
   2  -9   2       28.40       32.31      2.62 o 
   3  -9   2        0.60        1.08      3.42 o 
   4  -9   2        3.07        6.15      5.21 o 
   5  -9   2       14.43       15.11     10.42 o 
  -4  -8   2        6.76        6.20      4.68 o 
  -3  -8   2        7.67        9.92      3.76 o 
  -2  -8   2       88.30       95.45     11.02 o 
  -1  -8   2        0.91        6.56      2.16 o 
   0  -8   2      215.17      197.64     11.82 o 
   1  -8   2        1.35        5.44      1.55 o 
   2  -8   2        2.39        5.27      3.44 o 
   3  -8   2       18.57       23.20      2.43 o 
   4  -8   2        0.42        5.69      4.17 o 
   5  -8   2        2.05        5.05      9.34 o 
  -4  -7   2        4.33       10.89      4.19 o 
  -3  -7   2      183.15      153.27      6.88 o 
  -2  -7   2      142.93      150.29      7.63 o 
  -1  -7   2        2.72        9.25      3.33 o 
   0  -7   2      132.90      141.71      4.42 o 
   1  -7   2       27.76       28.60      1.94 o 
   2  -7   2        5.04        5.66      2.38 o 
   3  -7   2       22.82       27.47      2.02 o 
   4  -7   2        4.55       11.98      3.46 o 
   5  -7   2        6.38        9.26      5.83 o 
  -5  -6   2       15.70       19.24      6.67 o 
  -4  -6   2        0.02       -0.83      2.51 o 
  -3  -6   2      160.51      135.67      4.70 o 
  -2  -6   2       52.29       57.40      2.92 o 
  -1  -6   2      771.21      880.70     17.52 o 
   0  -6   2      550.81      604.84     12.48 o 
   1  -6   2       99.11       88.38      2.65 o 
   2  -6   2      340.37      369.32      7.26 o 
   3  -6   2       46.02       54.68      2.42 o 
   4  -6   2       42.63       41.76      3.27 o 
   5  -6   2        6.51        2.61      8.52 o 
  -5  -5   2       29.51       39.82      6.34 o 
  -4  -5   2       11.32       10.41      2.43 o 
  -3  -5   2       48.60       45.30      7.01 o 
  -2  -5   2       37.86       36.01      2.42 o 
  -1  -5   2      313.25      332.64      6.42 o 
   0  -5   2      233.30      226.10      5.95 o 
   1  -5   2        3.73        2.29      1.12 o 
   2  -5   2       28.54       28.64      1.73 o 
   3  -5   2        5.69        9.71      1.49 o 
   4  -5   2      155.80      154.89      5.38 o 
   5  -5   2        0.32       -0.25      6.99 o 
  -5  -4   2       66.61       71.25      7.95 o 
  -4  -4   2       77.16       76.43      4.13 o 
  -3  -4   2      137.37      136.76      4.83 o 
  -2  -4   2      448.83      498.80      9.07 o 
  -1  -4   2     1351.85     1671.23     26.25 o 
   0  -4   2       12.35       14.14      1.00 o 
   1  -4   2     1518.72     1754.56     27.33 o 
   2  -4   2      485.51      500.71      9.00 o 
   3  -4   2      103.28      106.30      3.22 o 
   4  -4   2       87.20       90.21      5.30 o 
   5  -4   2        9.47       13.28      4.91 o 
  -5  -3   2       23.70       25.50      4.97 o 
  -4  -3   2        0.26        3.89      2.72 o 
  -3  -3   2       82.31       70.59      2.71 o 
  -2  -3   2       36.71       41.59      1.92 o 
  -1  -3   2      162.77      182.28      3.80 o 
   0  -3   2        0.87        1.68      0.73 o 
   1  -3   2      763.81      888.37     14.30 o 
   2  -3   2        0.01        0.73      1.20 o 
   3  -3   2      313.20      332.25      8.10 o 
   4  -3   2        0.05        2.34      2.53 o 
   5  -3   2        3.50        1.98      4.57 o 
  -5  -2   2       40.21       32.82      4.95 o 
  -4  -2   2        0.79        0.61      2.20 o 
  -3  -2   2      154.08      166.59      5.16 o 
  -2  -2   2      619.50      600.79     10.22 o 
  -1  -2   2      468.45      541.46      8.96 o 
   0  -2   2     2881.96     3800.89     57.50 o 
   1  -2   2      359.60      448.61      7.57 o 
   2  -2   2      253.18      247.90      5.15 o 
   3  -2   2        1.68        4.29      1.24 o 
   4  -2   2        3.58       10.60      1.94 o 
   5  -2   2       20.31       20.65      4.89 o 
  -5  -1   2       35.26       40.93      5.24 o 
  -4  -1   2       15.24       16.30      2.58 o 
  -3  -1   2      328.07      321.28      7.73 o 
  -2  -1   2      118.39      110.81      2.69 o 
  -1  -1   2     2131.58     2236.96     34.13 o 
   0  -1   2      746.97      928.31     18.40 o 
   1  -1   2      572.36      606.81      9.91 o 
   2  -1   2      373.44      388.88      8.37 o 
   3  -1   2      109.16      100.66      3.94 o 
   4  -1   2       60.74       67.14      3.51 o 
   5  -1   2      220.32      232.70     10.61 o 
  -5   0   2        1.60        2.36      4.02 o 
  -4   0   2        5.79        5.97      2.20 o 
  -3   0   2      228.62      225.70      5.91 o 
  -2   0   2       42.35       37.70      1.93 o 
  -1   0   2     2142.69     2044.51     36.82 o 
   0   0   2      156.25      118.06      3.56 o 
   1   0   2      290.30      280.46      5.91 o 
   2   0   2     1819.53     1952.47     35.53 o 
   3   0   2       13.12       11.40      2.29 o 
   4   0   2      171.81      177.43      6.90 o 
   5   0   2       56.19       56.35      6.15 o 
  -6   1   2       65.91       58.93     11.64 o 
  -5   1   2       35.49       34.70      4.94 o 
  -4   1   2       13.69       17.40      4.18 o 
  -3   1   2       47.77       48.21      4.85 o 
  -2   1   2      102.48       83.89      2.93 o 
  -1   1   2      327.14      277.81      6.00 o 
   0   1   2      557.26      489.26     10.80 o 
   1   1   2     1246.82     1234.29     22.58 o 
   2   1   2       19.16       14.36      1.60 o 
   3   1   2       35.49       36.13      2.29 o 
   4   1   2       66.13       76.28      3.78 o 
   5   1   2        3.40        3.80      4.97 o 
  -5   2   2       14.71       12.63      4.44 o 
  -4   2   2        1.27        6.89      1.92 o 
  -3   2   2        7.17       10.57      1.69 o 
  -2   2   2      610.94      525.26     12.17 o 
  -1   2   2     1001.16      882.73     15.30 o 
   0   2   2     2199.22     2133.99     32.73 o 
   1   2   2        2.41        1.99      1.25 o 
   2   2   2      188.14      159.30      4.54 o 
   3   2   2      134.52      135.57      4.58 o 
   4   2   2      172.99      177.19      6.07 o 
   5   2   2       14.84       15.40      5.65 o 
  -5   3   2        0.30       -2.02      4.61 o 
  -4   3   2       89.85       79.49      3.81 o 
  -3   3   2        0.99        3.31      1.33 o 
  -2   3   2      654.08      590.15     13.96 o 
  -1   3   2       13.53       12.57      1.04 o 
   0   3   2      568.51      524.05      8.92 o 
   1   3   2       28.58       24.86      1.44 o 
   2   3   2      378.52      343.46      8.00 o 
   3   3   2        0.56        4.55      3.91 o 
   4   3   2        5.92        7.41      2.59 o 
   5   3   2        4.76        8.96      7.42 o 
  -5   4   2        8.27        5.54      4.87 o 
  -4   4   2       14.99       19.41      2.44 o 
  -3   4   2        0.87        4.48      1.66 o 
  -2   4   2     2420.84     2259.63     35.15 o 
  -1   4   2      426.48      404.27      7.26 o 
   0   4   2        0.81       -1.70      1.32 o 
   1   4   2       85.05       79.61      2.64 o 
   2   4   2      408.23      379.17      9.48 o 
   3   4   2      944.23      912.12     21.83 o 
   4   4   2       27.29       33.68      3.57 o 
   5   4   2        0.40        1.45      4.04 o 
  -5   5   2       10.38        7.82      4.19 o 
  -4   5   2       17.97       22.39      2.77 o 
  -3   5   2        0.00        5.40      1.74 o 
  -2   5   2        0.09        2.58      1.40 o 
  -1   5   2      419.32      373.76      7.03 o 
   0   5   2      245.94      221.82      5.76 o 
   1   5   2      112.02      109.79      3.08 o 
   2   5   2      356.70      344.66      8.82 o 
   3   5   2       22.92       25.65      2.90 o 
   4   5   2       52.94       54.86      4.53 o 
  -5   6   2        0.03       -0.98      4.80 o 
  -4   6   2        1.55        1.52      2.70 o 
  -3   6   2        1.42        5.41      1.92 o 
  -2   6   2        9.03       11.69      2.14 o 
  -1   6   2       14.84       18.63      1.70 o 
   0   6   2      263.01      258.39      6.77 o 
   1   6   2        0.23        3.30      1.55 o 
   2   6   2       64.79       66.80      4.81 o 
   3   6   2        6.00       10.11      3.67 o 
   4   6   2       15.85        9.43      4.72 o 
  -5   7   2        0.02       14.27      9.59 o 
  -4   7   2        9.68        6.41      4.73 o 
  -3   7   2       59.02       58.74      4.89 o 
  -2   7   2       12.88       15.55      1.87 o 
  -1   7   2       28.96       30.17      3.12 o 
   0   7   2        1.36        6.39      2.12 o 
   1   7   2        1.14        6.07      2.39 o 
   2   7   2       55.27       56.74      4.48 o 
   3   7   2        0.99       -0.98      3.73 o 
   4   7   2       11.28        5.07      5.17 o 
  -4   8   2        0.21       -4.68      5.21 o 
  -3   8   2        2.00        5.48      4.16 o 
  -2   8   2        5.66        2.79      2.97 o 
  -1   8   2      235.96      215.24     10.62 o 
   0   8   2       15.82       22.25      2.33 o 
   1   8   2        9.35       10.93      2.31 o 
   2   8   2        0.21        0.62      3.92 o 
   3   8   2        9.81       16.00      4.48 o 
  -4   9   2       10.15       18.42      6.32 o 
  -3   9   2        4.34       -0.03      5.89 o 
  -2   9   2        9.07        8.57      3.80 o 
  -1   9   2        0.01        3.73      2.46 o 
   0   9   2       43.53       45.16      3.50 o 
   1   9   2        8.74       10.49      4.29 o 
   2   9   2        4.35        0.12      4.52 o 
   3   9   2       27.97       30.33      5.62 o 
  -3  10   2        9.68        7.97      6.55 o 
  -2  10   2        4.05        5.12      4.14 o 
  -1  10   2        6.35       12.04      3.40 o 
   0  10   2       31.14       27.27      3.97 o 
   1  10   2        0.13       -0.25      4.47 o 
   2  10   2        9.29       11.37      5.87 o 
  -3  11   2        6.47        5.00     10.37 o 
  -2  11   2       28.42       29.09      5.96 o 
  -1  11   2        4.16        6.51      4.00 o 
   0  11   2        1.44        0.52      4.03 o 
   1  11   2       13.11       13.51      6.19 o 
  -1  12   2        3.90        0.61      5.26 o 
   0  12   2       16.14       14.62      4.76 o 
  -1 -13   3        9.03       11.93     11.73 o 
   0 -13   3        7.71       11.46      4.10 o 
   1 -13   3        2.51        5.22      4.03 o 
   2 -13   3       18.12       17.36      5.03 o 
  -2 -12   3       57.54       48.34      6.55 o 
  -1 -12   3        2.23        0.79      3.87 o 
   0 -12   3       69.72       65.53      4.91 o 
   1 -12   3      211.65      177.74      8.71 o 
   2 -12   3       83.93       81.00      5.39 o 
   3 -12   3        1.57        0.49      5.68 o 
  -3 -11   3        7.75       10.74      5.52 o 
  -2 -11   3       24.59       20.15      4.91 o 
  -1 -11   3       26.46       29.25      6.05 o 
   0 -11   3       67.94       64.11      4.88 o 
   1 -11   3        4.09        6.86      4.51 o 
   2 -11   3       19.09       13.73      3.18 o 
   3 -11   3        0.01        3.51      6.14 o 
   4 -11   3        2.35        6.91      6.31 o 
  -3 -10   3       22.64       21.80      5.10 o 
  -2 -10   3        5.27        9.19      7.82 o 
  -1 -10   3       31.75       39.38      6.06 o 
   0 -10   3        5.50        8.48      2.68 o 
   1 -10   3       31.81       36.59      3.67 o 
   2 -10   3       17.30       25.45      3.09 o 
   3 -10   3        9.89        9.51      2.85 o 
   4 -10   3        7.03       10.47      5.73 o 
  -4  -9   3        0.13        1.64      4.95 o 
  -3  -9   3       40.83       45.01      5.34 o 
  -2  -9   3        1.59        6.02      3.66 o 
  -1  -9   3       19.26       13.81      2.30 o 
   0  -9   3        6.36       10.52      4.61 o 
   1  -9   3        0.02        2.07      3.33 o 
   2  -9   3        5.56        9.86      1.97 o 
   3  -9   3       33.33       41.80      3.11 o 
   4  -9   3        8.97        1.74      5.59 o 
   5  -9   3       24.24       26.58     10.85 o 
  -4  -8   3        7.89       13.13      4.61 o 
  -3  -8   3        6.75        3.70      3.41 o 
  -2  -8   3        8.92        7.06      2.16 o 
  -1  -8   3       99.39      101.24      4.14 o 
   0  -8   3       68.00       68.29      3.64 o 
   1  -8   3       71.95       74.63      5.87 o 
   2  -8   3      117.35      123.29      4.44 o 
   3  -8   3       17.48       21.19      2.83 o 
   4  -8   3        7.63        8.01      5.57 o 
   5  -8   3       17.64       10.39      9.92 o 
  -4  -7   3       14.84        8.51      3.35 o 
  -3  -7   3      177.55      166.11      5.54 o 
  -2  -7   3       11.15       15.36      1.85 o 
  -1  -7   3      341.97      358.58      7.23 o 
   0  -7   3       78.73       69.82      2.96 o 
   1  -7   3      154.80      159.91      3.93 o 
   2  -7   3       59.92       60.34      2.51 o 
   3  -7   3       15.61       17.82      1.88 o 
   4  -7   3       41.95       53.88      3.73 o 
   5  -7   3        9.40       15.00      5.58 o 
  -5  -6   3        5.79       18.93     10.10 o 
  -4  -6   3        6.53        3.50      2.56 o 
  -3  -6   3       63.11       59.08      3.12 o 
  -2  -6   3        2.84        9.98      2.00 o 
  -1  -6   3      168.07      179.06      5.14 o 
   0  -6   3       23.66       22.85      1.47 o 
   1  -6   3      172.53      157.18      3.82 o 
   2  -6   3       16.18       24.90      2.10 o 
   3  -6   3       19.36       22.66      2.38 o 
   4  -6   3        2.86        7.04      2.59 o 
   5  -6   3        0.31       -3.54      5.15 o 
  -5  -5   3        0.34        3.72      5.31 o 
  -4  -5   3      118.78       97.08      7.64 o 
  -3  -5   3      122.86      124.86      5.12 o 
  -2  -5   3       74.75       69.71      2.56 o 
  -1  -5   3      465.24      555.01      9.82 o 
   0  -5   3       75.20       77.40      2.35 o 
   1  -5   3      170.11      183.02      4.10 o 
   2  -5   3       88.90       90.82      2.89 o 
   3  -5   3       63.59       59.86      2.46 o 
   4  -5   3       12.15       23.23      2.64 o 
   5  -5   3       20.83       20.33      5.40 o 
  -5  -4   3        9.44        9.10      4.64 o 
  -4  -4   3       65.08       62.48      4.59 o 
  -3  -4   3      135.54      125.18      3.65 o 
  -2  -4   3      898.88     1090.12     18.08 o 
  -1  -4   3      970.32     1096.81     17.70 o 
   0  -4   3      141.64      148.09      3.26 o 
   1  -4   3      921.92     1169.86     18.73 o 
   2  -4   3      127.90      123.77      3.35 o 
   3  -4   3      525.75      562.13     10.36 o 
   4  -4   3        6.63       14.53      2.36 o 
   5  -4   3       74.74       67.50      6.41 o 
  -5  -3   3       24.50       13.56      4.70 o 
  -4  -3   3       88.39       76.10      4.83 o 
  -3  -3   3       10.68        9.46      1.46 o 
  -2  -3   3      172.81      161.22      3.88 o 
  -1  -3   3      343.44      373.97      6.70 o 
   0  -3   3        0.95        0.75      0.82 o 
   1  -3   3      114.68      127.64      2.94 o 
   2  -3   3       76.67       80.76      2.61 o 
   3  -3   3      337.72      330.81      6.70 o 
   4  -3   3        0.03        5.79      2.32 o 
   5  -3   3        4.84        6.94      4.74 o 
  -5  -2   3       47.74       46.92      5.31 o 
  -4  -2   3       20.13       14.23      3.46 o 
  -3  -2   3      128.35      121.63      3.33 o 
  -2  -2   3      574.66      552.20     14.68 o 
  -1  -2   3      232.30      228.97      4.35 o 
   0  -2   3     1251.04     1646.33     28.92 o 
   1  -2   3     1801.41     2192.54     34.38 o 
   2  -2   3      335.54      338.50      6.39 o 
   3  -2   3      285.31      276.30      6.96 o 
   4  -2   3       40.94       41.29      2.98 o 
   5  -2   3       13.54        8.68      5.09 o 
  -5  -1   3        1.83        5.41      4.01 o 
  -4  -1   3        6.18        9.54      1.96 o 
  -3  -1   3       73.31       73.36      2.41 o 
  -2  -1   3       16.95       16.96      1.16 o 
  -1  -1   3        9.55        6.46      1.42 o 
   0  -1   3     2213.86     2546.07     43.98 o 
   1  -1   3        3.17        3.69      1.16 o 
   2  -1   3      398.87      423.84      9.11 o 
   3  -1   3       44.00       49.11      2.59 o 
   4  -1   3       21.35       20.85      2.47 o 
   5  -1   3        0.00        1.49      4.81 o 
  -5   0   3        1.30        1.84      3.85 o 
  -4   0   3       50.34       57.79      4.82 o 
  -3   0   3      239.06      226.99      7.05 o 
  -2   0   3       52.81       45.59      2.36 o 
  -1   0   3     5260.87     5053.78    142.98 o 
   0   0   3      320.44      301.64      7.31 o 
   1   0   3      215.40      192.01      3.78 o 
   2   0   3        3.06       18.41      2.83 o 
   3   0   3        0.00        4.68      2.54 o 
   4   0   3      190.22      203.73      6.45 o 
   5   0   3        1.61        6.76      5.16 o 
  -5   1   3        3.72       -0.74      3.84 o 
  -4   1   3       59.16       58.93      3.17 o 
  -3   1   3       54.03       57.67      2.65 o 
  -2   1   3      312.97      258.02      7.83 o 
  -1   1   3     2055.13     1908.04     34.76 o 
   0   1   3      239.89      206.41      5.21 o 
   1   1   3       30.97       31.31      1.37 o 
   2   1   3      403.43      350.10      7.97 o 
   3   1   3       36.62       45.28      2.68 o 
   4   1   3      467.13      473.43     13.65 o 
   5   1   3        4.42       11.09      4.01 o 
  -5   2   3        4.33       -0.28      4.03 o 
  -4   2   3       38.68       44.48      3.04 o 
  -3   2   3        7.64       12.76      1.92 o 
  -2   2   3      270.92      225.99      5.73 o 
  -1   2   3        4.60        3.22      0.98 o 
   0   2   3      242.09      190.99      3.94 o 
   1   2   3      718.74      653.93     14.60 o 
   2   2   3      108.28       92.44      4.04 o 
   3   2   3      373.96      346.47      9.01 o 
   4   2   3      214.61      206.86      6.95 o 
   5   2   3        4.22       -0.38      4.09 o 
  -5   3   3        0.97        3.99      4.55 o 
  -4   3   3        2.92        5.02      2.17 o 
  -3   3   3        0.20        5.11      2.29 o 
  -2   3   3      442.71      377.03      8.56 o 
  -1   3   3      145.92      114.76      2.91 o 
   0   3   3      586.87      507.38      8.91 o 
   1   3   3       19.40       17.17      1.88 o 
   2   3   3        0.04        3.23      1.36 o 
   3   3   3       17.22       18.62      2.36 o 
   4   3   3        2.43        1.98      2.93 o 
   5   3   3        5.78       11.71      4.88 o 
  -5   4   3        3.02        8.81      3.84 o 
  -4   4   3        0.28        5.16      2.24 o 
  -3   4   3      134.60      112.63      4.23 o 
  -2   4   3      251.25      226.77      4.92 o 
  -1   4   3      335.10      321.93      6.26 o 
   0   4   3        7.38        9.24      1.32 o 
   1   4   3       19.87       19.50      1.54 o 
   2   4   3      296.56      268.84      7.05 o 
   3   4   3      423.24      437.83     10.72 o 
   4   4   3       36.14       38.14      4.14 o 
   5   4   3        7.83        7.05      4.33 o 
  -5   5   3       10.09        7.00      4.43 o 
  -4   5   3        0.35        1.05      2.65 o 
  -3   5   3      159.40      153.68      5.19 o 
  -2   5   3        8.11       11.78      1.69 o 
  -1   5   3      113.15       92.40      2.95 o 
   0   5   3       71.73       67.04      4.21 o 
   1   5   3      216.04      183.29      4.44 o 
   2   5   3       38.76       38.30      6.33 o 
   3   5   3       20.40       20.24      3.41 o 
   4   5   3        0.14        3.82      6.51 o 
  -5   6   3        0.05       -0.09      5.99 o 
  -4   6   3        1.27       -0.93      4.24 o 
  -3   6   3      124.34      107.25      6.25 o 
  -2   6   3       50.50       54.01      4.84 o 
  -1   6   3        0.01        1.90      2.24 o 
   0   6   3       34.96       39.58      4.54 o 
   1   6   3      221.92      204.10      7.51 o 
   2   6   3      679.81      617.11     24.50 o 
   3   6   3       10.05        4.32      3.83 o 
   4   6   3        0.45       -6.75      4.50 o 
  -5   7   3        2.16        3.38      6.69 o 
  -4   7   3        1.20        4.96      5.81 o 
  -3   7   3        0.87        4.24      4.14 o 
  -2   7   3       55.97       52.13      4.41 o 
  -1   7   3       55.51       57.08      9.44 o 
   0   7   3       20.60       26.17      2.85 o 
   1   7   3       96.97       91.94      3.87 o 
   2   7   3       14.62       17.29      4.21 o 
   3   7   3       33.54       36.45      5.00 o 
   4   7   3        6.10       13.97      5.22 o 
  -4   8   3        0.30        0.65      8.81 o 
  -3   8   3        3.67        4.16      4.61 o 
  -2   8   3        3.13        1.89      4.57 o 
  -1   8   3       31.22       34.22      2.98 o 
   0   8   3        0.50        0.60      1.97 o 
   1   8   3       22.30       25.63      4.34 o 
   2   8   3        0.45        2.60      4.30 o 
   3   8   3       44.29       37.52      5.47 o 
  -4   9   3       11.47        9.76      6.87 o 
  -3   9   3        1.93       -0.66      5.13 o 
  -2   9   3        8.11        6.51      7.85 o 
  -1   9   3        0.19       10.02      6.70 o 
   0   9   3        1.43        1.08      5.44 o 
   1   9   3        2.35        5.13      6.57 o 
   2   9   3        0.27        9.10      5.07 o 
  -3  10   3        0.26       10.20      5.39 o 
  -2  10   3       27.11       16.69      8.20 o 
  -1  10   3       11.09        9.00      3.69 o 
   0  10   3        3.49        6.98      3.63 o 
   1  10   3        2.79       -1.50      5.34 o 
   2  10   3        3.34        4.08      6.42 o 
  -2  11   3        0.08        6.48      5.06 o 
  -1  11   3       11.75       14.42      5.39 o 
   0  11   3        0.11        5.86      4.22 o 
   1  11   3        1.35        3.35      6.28 o 
   1 -14   4       12.65       13.18      5.01 o 
  -1 -13   4        0.51       -1.98      4.30 o 
   0 -13   4        6.47        1.51      4.15 o 
   1 -13   4        0.14        3.00      4.23 o 
   2 -13   4        0.10        2.17      4.91 o 
  -2 -12   4        0.25        8.20     10.45 o 
  -1 -12   4        3.85        0.77      3.97 o 
   0 -12   4        9.30       11.27      3.46 o 
   1 -12   4       85.90       74.13      4.78 o 
   2 -12   4        0.81        2.74      5.85 o 
   3 -12   4        5.80        5.46      8.05 o 
  -3 -11   4       31.76       55.39     10.08 o 
  -2 -11   4       16.62       12.79      5.39 o 
  -1 -11   4      104.37      112.88     11.20 o 
   0 -11   4        2.13        2.81      2.77 o 
   1 -11   4      139.66      125.92      5.43 o 
   2 -11   4        8.57       15.75      6.29 o 
   3 -11   4        3.72        3.93      3.66 o 
   4 -11   4        4.00        2.51      8.08 o 
  -3 -10   4      116.31      113.65      8.02 o 
  -2 -10   4        8.39        8.71      3.74 o 
  -1 -10   4      303.82      304.03      8.79 o 
   0 -10   4      551.08      539.02     12.77 o 
   1 -10   4      379.54      345.31      9.19 o 
   2 -10   4       20.49       20.17      2.64 o 
   3 -10   4        0.06        2.58      2.73 o 
   4 -10   4        1.95        7.61      5.80 o 
  -4  -9   4        2.71        2.38      4.96 o 
  -3  -9   4        4.73        7.26      4.46 o 
  -2  -9   4       40.28       44.01      4.02 o 
  -1  -9   4       81.49       91.07      4.16 o 
   0  -9   4       66.43       64.53      3.37 o 
   1  -9   4       98.93       96.00      3.99 o 
   2  -9   4        3.02        7.49      2.78 o 
   3  -9   4       41.45       39.15      3.11 o 
   4  -9   4        0.11       -0.10      4.79 o 
   5  -9   4        6.34        2.16     11.03 o 
  -4  -8   4        7.13        6.54      4.78 o 
  -3  -8   4        2.95       10.96      3.87 o 
  -2  -8   4        0.06        5.81      3.60 o 
  -1  -8   4        5.03       13.31      2.05 o 
   0  -8   4        1.65        6.57      1.64 o 
   1  -8   4       33.84       37.30      2.50 o 
   2  -8   4      122.07      130.53      4.59 o 
   3  -8   4       74.69       75.80      3.83 o 
   4  -8   4        6.30       10.35      3.10 o 
   5  -8   4       23.86       24.77      6.53 o 
  -4  -7   4       20.47       25.22      5.50 o 
  -3  -7   4       10.67       22.39      2.63 o 
  -2  -7   4       25.96       31.81      2.10 o 
  -1  -7   4       41.14       45.01      2.89 o 
   0  -7   4        1.30        2.65      1.21 o 
   1  -7   4        6.01        9.65      1.59 o 
   2  -7   4      153.97      171.28      4.41 o 
   3  -7   4       46.21       49.88      2.61 o 
   4  -7   4       67.44       75.13      4.14 o 
   5  -7   4        4.98       -1.80      5.43 o 
  -5  -6   4        3.02        0.40      5.49 o 
  -4  -6   4        3.06       -1.08      4.70 o 
  -3  -6   4        1.79        8.92      4.06 o 
  -2  -6   4      101.55       91.45      3.09 o 
  -1  -6   4        4.58        5.77      1.28 o 
   0  -6   4       70.98       78.61      2.99 o 
   1  -6   4      709.24      908.39     18.01 o 
   2  -6   4       47.68       56.06      2.34 o 
   3  -6   4        5.38       13.33      2.35 o 
   4  -6   4       36.90       42.20      3.25 o 
   5  -6   4        0.34        2.03      5.16 o 
  -5  -5   4       10.28        6.41      5.19 o 
  -4  -5   4       77.75       84.14      5.72 o 
  -3  -5   4        9.13       13.44      1.68 o 
  -2  -5   4      774.41      793.78     13.83 o 
  -1  -5   4        2.36        2.80      1.74 o 
   0  -5   4      548.79      645.19     11.03 o 
   1  -5   4      813.65     1077.08     25.50 o 
   2  -5   4       37.92       28.77      1.75 o 
   3  -5   4       88.27      105.30      3.36 o 
   4  -5   4       49.73       53.84      3.49 o 
   5  -5   4        8.71        9.82      5.18 o 
  -5  -4   4        4.41        0.11      4.63 o 
  -4  -4   4       13.26       16.17      3.24 o 
  -3  -4   4        2.45       10.48      2.64 o 
  -2  -4   4      211.23      211.14      4.81 o 
  -1  -4   4       18.26       17.34      1.46 o 
   0  -4   4     1274.44     1518.36     23.91 o 
   1  -4   4        5.86        5.23      1.24 o 
   2  -4   4       62.84       62.91      2.39 o 
   3  -4   4        0.18        4.59      1.52 o 
   4  -4   4        6.49       12.26      2.42 o 
   5  -4   4       13.17       10.75      5.21 o 
  -5  -3   4       46.27       51.46      5.78 o 
  -4  -3   4       43.07       36.75      3.72 o 
  -3  -3   4       25.40       24.11      1.69 o 
  -2  -3   4      430.77      456.21      8.35 o 
  -1  -3   4       24.19       22.00      2.26 o 
   0  -3   4      653.40      788.07     14.76 o 
   1  -3   4      184.46      220.94      4.48 o 
   2  -3   4      208.19      202.74      4.53 o 
   3  -3   4        1.92        5.03      1.43 o 
   4  -3   4       70.94       70.66      3.76 o 
   5  -3   4       15.25       11.91      5.10 o 
  -5  -2   4       10.24       12.82      6.99 o 
  -4  -2   4       88.37       89.77      6.96 o 
  -3  -2   4      311.76      316.04      7.84 o 
  -2  -2   4      292.85      268.26      5.37 o 
  -1  -2   4       48.38       45.45      3.41 o 
   0  -2   4      688.01      799.29     14.82 o 
   1  -2   4      133.49      138.52      3.76 o 
   2  -2   4     3339.49     3854.64     58.98 o 
   3  -2   4       17.60       26.74      2.11 o 
   4  -2   4      321.22      309.79      8.50 o 
   5  -2   4       55.94       48.73      6.26 o 
  -5  -1   4       42.81       43.04      5.27 o 
  -4  -1   4        9.03       15.93      2.37 o 
  -3  -1   4        9.09       11.78      1.61 o 
  -2  -1   4      119.25      107.37      3.51 o 
  -1  -1   4       17.44       14.00      1.16 o 
   0  -1   4      235.54      214.71      4.09 o 
   1  -1   4        9.34       12.58      1.19 o 
   2  -1   4      450.28      428.55      9.33 o 
   3  -1   4        2.54        6.68      1.64 o 
   4  -1   4       29.79       31.04      2.79 o 
   5  -1   4        0.38        5.35      3.74 o 
  -5   0   4        0.26       -0.39      3.98 o 
  -4   0   4        0.78        5.66      3.62 o 
  -3   0   4       66.09       65.65      3.03 o 
  -2   0   4       85.58       73.72      2.79 o 
  -1   0   4      402.49      355.01      6.34 o 
   0   0   4      742.22      675.77     11.10 o 
   1   0   4      324.61      309.55      5.78 o 
   2   0   4      206.53      204.81      5.43 o 
   3   0   4       79.52       66.30      3.25 o 
   4   0   4       34.34       36.57      3.11 o 
   5   0   4        1.98       -0.59      5.05 o 
  -5   1   4        0.00       -2.42      3.84 o 
  -4   1   4       20.99       19.82      2.45 o 
  -3   1   4        4.23        9.88      1.95 o 
  -2   1   4        6.43        7.99      1.33 o 
  -1   1   4     1274.17     1198.75     24.67 o 
   0   1   4       44.47       32.34      1.56 o 
   1   1   4       18.67       16.37      1.31 o 
   2   1   4      132.68      138.63      4.29 o 
   3   1   4       32.18       29.51      2.58 o 
   4   1   4        0.30        3.35      2.63 o 
   5   1   4       26.85       31.85      4.55 o 
  -5   2   4        9.49        5.41      4.57 o 
  -4   2   4       28.11       32.76      3.02 o 
  -3   2   4        2.83        5.14      1.59 o 
  -2   2   4     1337.42     1268.50     37.60 o 
  -1   2   4      193.51      161.01      3.68 o 
   0   2   4        4.57        2.51      1.25 o 
   1   2   4        1.86        7.03      1.26 o 
   2   2   4        0.08        2.44      1.32 o 
   3   2   4      774.11      770.28     16.43 o 
   4   2   4        5.26       11.03      3.14 o 
   5   2   4       19.36       23.01      6.85 o 
  -5   3   4        1.35        3.31      3.73 o 
  -4   3   4        3.61        5.94      3.06 o 
  -3   3   4       20.17       14.85      3.98 o 
  -2   3   4      815.80      686.22     15.68 o 
  -1   3   4       67.57       49.69      2.02 o 
   0   3   4       19.26       16.42      1.55 o 
   1   3   4      392.19      335.31      6.55 o 
   2   3   4       11.72       15.26      2.73 o 
   3   3   4      309.46      300.37     12.79 o 
   4   3   4       11.91        9.00      3.56 o 
   5   3   4       23.36       30.27      4.88 o 
  -5   4   4        7.70       10.33      4.08 o 
  -4   4   4        0.87        3.83      3.22 o 
  -3   4   4        5.67        4.67      2.00 o 
  -2   4   4        1.37        6.55      3.44 o 
  -1   4   4       48.33       38.10      3.71 o 
   0   4   4       33.72       37.62      1.93 o 
   1   4   4      183.16      153.06      3.94 o 
   2   4   4      180.37      174.71      7.80 o 
   3   4   4      282.16      284.78     13.99 o 
   4   4   4       48.13       47.23      5.68 o 
  -5   5   4        0.00       -1.82      4.11 o 
  -4   5   4        3.02        0.94      2.99 o 
  -3   5   4      145.02      132.99      6.09 o 
  -2   5   4       12.55       14.18      2.19 o 
  -1   5   4       73.13       61.55      3.98 o 
   0   5   4        3.72        7.07      1.91 o 
   1   5   4        4.58        5.13      1.56 o 
   2   5   4       11.55       20.52      2.52 o 
   3   5   4        3.85        2.67      3.95 o 
   4   5   4       20.37       25.65      5.07 o 
  -5   6   4        0.07       -6.36      5.70 o 
  -4   6   4        9.76        4.92      4.58 o 
  -3   6   4       31.10       38.76      4.65 o 
  -2   6   4       19.06       15.97      3.33 o 
  -1   6   4        5.73        9.95      1.81 o 
   0   6   4        0.07        3.88      1.73 o 
   1   6   4      218.15      210.16      6.07 o 
   2   6   4      320.54      307.60     11.12 o 
   3   6   4       28.03       23.84      4.63 o 
   4   6   4       17.13       16.17      5.20 o 
  -4   7   4       24.29       24.02      5.53 o 
  -3   7   4        4.57        4.97      4.25 o 
  -2   7   4       16.80       17.66      3.68 o 
  -1   7   4       91.82       90.74      3.96 o 
   0   7   4       54.20       55.64      3.15 o 
   1   7   4       44.03       46.68      5.46 o 
   2   7   4       14.59       18.34      4.95 o 
   3   7   4        1.02        1.29      4.31 o 
  -4   8   4        2.83        5.55      5.77 o 
  -3   8   4        3.52        1.45      4.58 o 
  -2   8   4        0.13        1.85      3.63 o 
  -1   8   4        5.41        7.08      2.51 o 
   0   8   4       37.94       38.70      3.20 o 
   1   8   4      185.66      175.81      9.77 o 
   2   8   4        2.26        5.13      4.89 o 
   3   8   4        1.05        2.87      6.03 o 
  -3   9   4        3.34        3.78      5.29 o 
  -2   9   4        8.41        8.00      4.27 o 
  -1   9   4        3.17        6.96      4.21 o 
   0   9   4        8.68       10.30      3.50 o 
   1   9   4        4.64       10.50      4.85 o 
   2   9   4       11.70        5.00      7.32 o 
  -3  10   4        0.14        4.18      5.44 o 
  -2  10   4        1.54        5.24      4.95 o 
  -1  10   4        0.34        1.67      6.03 o 
   0  10   4       10.06       20.87      4.38 o 
   1  10   4        0.04        2.61      5.77 o 
  -1  11   4        0.79        4.80      5.23 o 
   0  11   4        0.58        4.61      6.51 o 
   0 -14   5        2.22        4.95      4.54 o 
   1 -14   5        2.31        2.21      4.55 o 
  -1 -13   5       50.65       51.37      6.16 o 
   0 -13   5        2.94        3.32      4.23 o 
   1 -13   5        4.52        6.94      5.97 o 
   2 -13   5       10.51        9.30     10.33 o 
   3 -13   5        0.05        5.47      5.86 o 
  -2 -12   5       19.17       13.74      8.75 o 
  -1 -12   5        0.03       -0.51      8.89 o 
   0 -12   5       67.82       52.00      5.12 o 
   1 -12   5       18.19       16.15      4.22 o 
   2 -12   5        7.05        2.29      4.32 o 
   3 -12   5       29.03       39.04      5.66 o 
  -3 -11   5        0.97       -2.97      5.75 o 
  -2 -11   5        5.17        3.83      3.98 o 
  -1 -11   5       10.54       18.74      4.34 o 
   0 -11   5       22.48       17.54      3.94 o 
   1 -11   5       39.52       42.82      4.66 o 
   2 -11   5       18.26       15.85      4.02 o 
   3 -11   5        1.82        5.23      4.32 o 
   4 -11   5        4.13       30.23      9.31 o 
  -3 -10   5       10.88        7.06      5.10 o 
  -2 -10   5       15.05       27.94      7.90 o 
  -1 -10   5       19.12       21.77      5.72 o 
   0 -10   5      435.31      439.68     10.99 o 
   1 -10   5        9.29       19.43      7.24 o 
   2 -10   5       21.71       23.17      3.47 o 
   3 -10   5        0.19       -2.05      3.46 o 
   4 -10   5        1.15       -5.49      7.50 o 
  -4  -9   5       36.27       66.09     12.90 o 
  -3  -9   5       19.94       27.54      7.67 o 
  -2  -9   5      320.26      326.12      9.02 o 
  -1  -9   5        0.09        5.14      2.32 o 
   0  -9   5      391.58      370.45     10.46 o 
   1  -9   5       22.52       26.15      4.45 o 
   2  -9   5       16.56       22.80      3.81 o 
   3  -9   5        9.17       14.37      3.08 o 
   4  -9   5        3.87        6.01      7.00 o 
  -4  -8   5       86.76       96.55     12.61 o 
  -3  -8   5       10.22       11.35      6.36 o 
  -2  -8   5      502.57      487.48     22.04 o 
  -1  -8   5      353.12      352.87      9.45 o 
   0  -8   5      839.49      833.74     17.18 o 
   1  -8   5      238.23      266.35      6.06 o 
   2  -8   5       17.64       25.03      1.91 o 
   3  -8   5        1.48        7.85      3.18 o 
   4  -8   5      262.36      268.70      8.26 o 
   5  -8   5       12.26       12.96      8.17 o 
  -4  -7   5        3.80        4.84      6.04 o 
  -3  -7   5       24.62       33.76      5.09 o 
  -2  -7   5       60.64       67.02      5.18 o 
  -1  -7   5      266.43      256.39      5.77 o 
   0  -7   5      362.28      372.02      7.41 o 
   1  -7   5       17.53       19.27      2.13 o 
   2  -7   5      270.68      282.13      6.23 o 
   3  -7   5        2.09        6.47      1.75 o 
   4  -7   5        8.54       10.71      2.80 o 
   5  -7   5        0.32        5.14      5.75 o 
  -5  -6   5        0.20        5.89      5.30 o 
  -4  -6   5        3.28        8.22      4.29 o 
  -3  -6   5       11.85       22.94      2.63 o 
  -2  -6   5       15.25       21.11      1.79 o 
  -1  -6   5        5.96       10.12      1.67 o 
   0  -6   5        0.21        3.22      1.17 o 
   1  -6   5      449.09      535.66      9.74 o 
   2  -6   5      231.93      241.42      5.44 o 
   3  -6   5        0.13        5.86      1.71 o 
   4  -6   5       56.26       63.14      3.95 o 
   5  -6   5        6.73        6.67      7.56 o 
  -5  -5   5        1.50       -0.18      4.78 o 
  -4  -5   5       22.81       20.91      4.09 o 
  -3  -5   5       20.37       21.89      5.20 o 
  -2  -5   5       20.32       23.03      1.77 o 
  -1  -5   5       32.53       35.96      2.91 o 
   0  -5   5      207.76      274.19      6.46 o 
   1  -5   5      267.36      299.01      6.00 o 
   2  -5   5      247.98      268.51      5.79 o 
   3  -5   5       65.13       70.14      2.84 o 
   4  -5   5       33.13       31.16      3.05 o 
   5  -5   5        0.54        2.47      5.07 o 
  -5  -4   5       13.51       15.13      5.12 o 
  -4  -4   5        0.08        0.79      4.38 o 
  -3  -4   5       17.82       18.21      1.71 o 
  -2  -4   5        8.37       16.16      2.79 o 
  -1  -4   5       71.58       85.06      4.72 o 
   0  -4   5     1175.00     1594.81     28.82 o 
   1  -4   5      264.44      329.87      7.53 o 
   2  -4   5        0.54        5.31      1.56 o 
   3  -4   5        3.87        9.74      2.00 o 
   4  -4   5        2.65        3.76      2.61 o 
   5  -4   5       45.61       43.36      6.38 o 
  -5  -3   5       10.59        6.55      4.63 o 
  -4  -3   5        0.47        6.18      2.50 o 
  -3  -3   5      522.38      513.53     11.66 o 
  -2  -3   5      250.48      240.98      5.12 o 
  -1  -3   5      742.48      825.86     13.70 o 
   0  -3   5     1832.30     2370.03     41.72 o 
   1  -3   5       86.18       93.44      3.26 o 
   2  -3   5      183.93      224.81      4.98 o 
   3  -3   5      100.60       94.05      3.78 o 
   4  -3   5       10.77       11.80      3.85 o 
   5  -3   5       16.45       17.82      4.56 o 
  -5  -2   5        4.00        8.82      4.58 o 
  -4  -2   5        0.00        2.17      2.26 o 
  -3  -2   5      170.31      160.87      5.10 o 
  -2  -2   5        0.04        3.55      1.53 o 
  -1  -2   5     1103.90     1030.54     16.65 o 
   0  -2   5      217.82      219.34      5.19 o 
   1  -2   5       37.42       31.40      1.86 o 
   2  -2   5        2.71        6.73      2.21 o 
   3  -2   5       86.44       89.55      4.70 o 
   4  -2   5        9.15       12.12      3.82 o 
   5  -2   5       48.01       42.82      4.67 o 
  -5  -1   5        8.36        6.34      4.34 o 
  -4  -1   5        0.16        4.75      3.41 o 
  -3  -1   5      129.36      127.06      4.42 o 
  -2  -1   5        0.04        0.52      1.08 o 
  -1  -1   5      695.67      639.44     10.80 o 
   0  -1   5        1.39        2.67      1.03 o 
   1  -1   5      291.77      292.07      8.00 o 
   2  -1   5      124.21      128.01      4.13 o 
   3  -1   5      171.25      170.89      5.37 o 
   4  -1   5       16.37       12.38      2.86 o 
   5  -1   5       30.12       36.04      4.65 o 
  -5   0   5       19.65       16.34      4.78 o 
  -4   0   5       33.07       37.56      3.00 o 
  -3   0   5       24.31       22.11      2.12 o 
  -2   0   5      212.67      199.48      5.30 o 
  -1   0   5       57.90       44.26      1.86 o 
   0   0   5        5.43        3.98      1.14 o 
   1   0   5     5472.42     5855.76     88.82 o 
   2   0   5      198.23      206.51      5.66 o 
   3   0   5      400.00      372.86     10.06 o 
   4   0   5      137.81      119.10      6.39 o 
   5   0   5        9.11        8.39      4.29 o 
  -5   1   5        5.35       -2.10      4.47 o 
  -4   1   5        4.53        5.36      2.17 o 
  -3   1   5       27.23       26.32      2.28 o 
  -2   1   5      161.34      136.66      4.89 o 
  -1   1   5      138.81      108.48      2.91 o 
   0   1   5      101.10       82.24      3.49 o 
   1   1   5      179.52      148.62      3.64 o 
   2   1   5        0.02        1.48      1.80 o 
   3   1   5       51.76       50.59      3.00 o 
   4   1   5       23.09       25.91      3.72 o 
   5   1   5        7.24       12.87      4.53 o 
  -5   2   5        1.82        1.22      3.61 o 
  -4   2   5        1.00        6.27      2.42 o 
  -3   2   5        5.41       10.73      2.33 o 
  -2   2   5       92.23       83.33      4.79 o 
  -1   2   5       24.11       16.05      1.44 o 
   0   2   5      101.41       81.55      2.73 o 
   1   2   5       26.73       26.65      1.65 o 
   2   2   5       50.98       52.40      2.82 o 
   3   2   5       95.06       94.27      4.20 o 
   4   2   5        0.83        3.76      3.94 o 
   5   2   5       38.39       45.21      6.25 o 
  -5   3   5        0.97       -3.03      3.77 o 
  -4   3   5        0.74        3.82      2.84 o 
  -3   3   5        0.43        3.01      1.92 o 
  -2   3   5      157.11      132.46     15.17 o 
  -1   3   5       78.45       63.31      3.52 o 
   0   3   5        8.69       10.89      1.51 o 
   1   3   5       64.23       70.28      2.56 o 
   2   3   5        1.89        8.51      2.76 o 
   3   3   5        2.17        9.24      4.17 o 
   4   3   5       55.51       56.79      4.72 o 
  -5   4   5        2.11        1.32      5.69 o 
  -4   4   5        0.65       -0.10      2.83 o 
  -3   4   5      130.07      109.57      4.58 o 
  -2   4   5       38.46       38.31      3.56 o 
  -1   4   5       81.67       73.86      2.78 o 
   0   4   5        2.45        6.63      2.14 o 
   1   4   5        3.34        5.46      1.53 o 
   2   4   5     1121.49     1087.84     29.81 o 
   3   4   5        2.14       -0.08      2.60 o 
   4   4   5       38.94       34.59      4.50 o 
  -5   5   5        0.01        1.60      4.22 o 
  -4   5   5        3.02        5.75      3.34 o 
  -3   5   5      142.65      114.92      6.58 o 
  -2   5   5       14.90       16.21      3.19 o 
  -1   5   5        7.10        8.71      1.71 o 
   0   5   5      102.26      104.58      3.90 o 
   1   5   5        1.00        6.43      3.20 o 
   2   5   5       38.82       37.37      4.40 o 
   3   5   5       19.92       20.54      4.52 o 
   4   5   5       16.13       10.70      4.91 o 
  -4   6   5        0.18       -0.98      4.91 o 
  -3   6   5        0.71        2.93      3.95 o 
  -2   6   5        2.79        5.02      3.01 o 
  -1   6   5        0.18        3.49      2.13 o 
   0   6   5       68.62       68.92      3.42 o 
   1   6   5        7.15       15.25      3.15 o 
   2   6   5      151.71      153.52      7.85 o 
   3   6   5       77.08       78.83     10.42 o 
  -4   7   5       26.79       30.03      6.25 o 
  -3   7   5        1.30        0.56      4.10 o 
  -2   7   5        7.05        5.81      3.75 o 
  -1   7   5        0.61        7.40      2.47 o 
   0   7   5       20.83       24.93      4.58 o 
   1   7   5       46.85       46.97      5.21 o 
   2   7   5        2.19        0.77      4.34 o 
   3   7   5       18.22       17.17      5.39 o 
  -4   8   5        1.36       14.68     13.48 o 
  -3   8   5        0.35        0.66      4.26 o 
  -2   8   5        1.40        7.59      4.01 o 
  -1   8   5        0.40        2.59      4.09 o 
   0   8   5       60.47       67.94      4.30 o 
   1   8   5      100.59       93.04      7.00 o 
   2   8   5        5.10       10.65      5.45 o 
  -3   9   5        1.09        0.94      4.78 o 
  -2   9   5       24.45       27.12     11.04 o 
  -1   9   5        5.86        2.37      4.20 o 
   0   9   5       16.80       23.11      4.13 o 
   1   9   5        2.17        9.37      5.62 o 
   2   9   5        0.47        8.13      5.55 o 
  -2  10   5        0.30        5.05      5.54 o 
  -1  10   5        2.36        3.48      4.77 o 
   0  10   5       23.63       29.74      6.54 o 
   0 -14   6       42.45       35.61      5.56 o 
   1 -14   6        1.00       -2.21      4.48 o 
  -1 -13   6        9.06        5.72      4.96 o 
   0 -13   6       49.76       37.84      5.27 o 
   1 -13   6        7.32        6.62      4.42 o 
   2 -13   6       22.82       13.53      5.22 o 
  -2 -12   6      134.17      136.63      8.54 o 
  -1 -12   6        1.00       -3.25      4.13 o 
   0 -12   6       31.86       23.68      4.53 o 
   1 -12   6       43.88       53.87      5.40 o 
   2 -12   6       10.91       19.11      4.68 o 
   3 -12   6        0.16        0.44      4.83 o 
  -2 -11   6       64.73       66.28      6.18 o 
  -1 -11   6        1.46       -1.09      3.89 o 
   0 -11   6       67.90       64.35      5.30 o 
   1 -11   6        4.89        3.43      5.49 o 
   2 -11   6       18.54       16.64      4.13 o 
   3 -11   6        5.83        7.27      4.59 o 
   4 -11   6       14.11       21.33      9.02 o 
  -2 -10   6        2.46        1.81      3.67 o 
  -1 -10   6      140.82      140.60      6.89 o 
   0 -10   6        9.76       11.49      3.07 o 
   1 -10   6        5.93        8.87      3.97 o 
   2 -10   6       93.07       86.76      6.07 o 
   3 -10   6        0.77        3.96      3.88 o 
   4 -10   6        1.65        3.99      5.19 o 
  -3  -9   6        7.53        6.78      5.03 o 
  -2  -9   6        4.64        8.67      2.74 o 
  -1  -9   6      224.76      244.41      8.77 o 
   0  -9   6      233.04      250.49      8.83 o 
   1  -9   6       54.39       58.38      4.13 o 
   2  -9   6        4.64       10.80      2.47 o 
   3  -9   6        4.29        1.02      2.94 o 
   4  -9   6        5.35        4.79      5.78 o 
  -4  -8   6       31.62       30.73      8.67 o 
  -3  -8   6       30.45       42.49      3.37 o 
  -2  -8   6       20.35       19.77      2.68 o 
  -1  -8   6      993.57     1015.90     17.58 o 
   0  -8   6       25.37       25.89      2.32 o 
   1  -8   6       20.80       20.69      2.14 o 
   2  -8   6        2.10        7.13      2.65 o 
   3  -8   6        9.19       11.17      2.39 o 
   4  -8   6       78.97       88.67      8.67 o 
   5  -8   6        3.05        3.41      7.97 o 
  -4  -7   6       13.39       11.61      4.85 o 
  -3  -7   6      274.18      300.60      9.82 o 
  -2  -7   6        3.82        7.38      1.86 o 
  -1  -7   6      387.58      398.48      8.66 o 
   0  -7   6       57.40       56.44      3.04 o 
   1  -7   6      185.13      200.73      5.73 o 
   2  -7   6        1.75       10.34      3.63 o 
   3  -7   6        2.93        4.54      2.20 o 
   4  -7   6        0.31        4.20      4.26 o 
   5  -7   6        0.00       -2.89      7.27 o 
  -5  -6   6       25.32       34.74      6.07 o 
  -4  -6   6        0.73       -1.00      3.98 o 
  -3  -6   6      338.21      354.05      7.81 o 
  -2  -6   6        0.81        7.00      1.59 o 
  -1  -6   6      696.84      769.74     13.46 o 
   0  -6   6      799.87     1005.87     19.34 o 
   1  -6   6      133.26      141.50      4.45 o 
   2  -6   6        0.14        6.37      1.73 o 
   3  -6   6      954.49      984.01     18.76 o 
   4  -6   6       64.73       62.68      5.08 o 
   5  -6   6        1.71        0.85      7.06 o 
  -5  -5   6        8.41        5.78      5.14 o 
  -4  -5   6        7.30        4.10      4.32 o 
  -3  -5   6       45.17       41.47      6.15 o 
  -2  -5   6      240.86      223.66      6.05 o 
  -1  -5   6      374.37      402.60      8.91 o 
   0  -5   6       23.55       27.52      3.02 o 
   1  -5   6      466.20      607.96     12.58 o 
   2  -5   6        3.92        6.80      1.48 o 
   3  -5   6        9.48       16.22      3.02 o 
   4  -5   6        2.35        4.35      2.84 o 
   5  -5   6        5.50        0.32      6.42 o 
  -5  -4   6        2.06       -3.66      4.54 o 
  -4  -4   6        4.90        8.05      3.19 o 
  -3  -4   6       24.34       25.32      2.40 o 
  -2  -4   6        0.87        4.38      2.57 o 
  -1  -4   6       84.85       99.59      2.87 o 
   0  -4   6      429.10      492.59     10.31 o 
   1  -4   6      166.79      173.48      4.92 o 
   2  -4   6       32.58       31.75      2.02 o 
   3  -4   6       66.71       68.33      3.37 o 
   4  -4   6        0.35        3.65      2.64 o 
   5  -4   6       39.61       34.01      4.77 o 
  -5  -3   6        4.57        8.14      4.74 o 
  -4  -3   6        3.67        6.03      2.61 o 
  -3  -3   6        9.06       16.43      2.57 o 
  -2  -3   6       54.56       51.98      3.00 o 
  -1  -3   6      140.99      159.93      5.30 o 
   0  -3   6      166.81      181.45      6.34 o 
   1  -3   6      607.24      622.06     12.61 o 
   2  -3   6        6.01        6.66      1.48 o 
   3  -3   6       87.72       90.48      4.89 o 
   4  -3   6        0.02        1.23      2.59 o 
   5  -3   6        1.73        5.69      4.03 o 
  -5  -2   6        0.93       11.77      4.67 o 
  -4  -2   6        0.23       -3.30      2.49 o 
  -3  -2   6        2.47        7.07      2.29 o 
  -2  -2   6       78.32       66.18      6.91 o 
  -1  -2   6      257.27      278.09      5.55 o 
   0  -2   6      754.23      834.24     15.97 o 
   1  -2   6       33.85       52.68      2.53 o 
   2  -2   6       58.94       53.74      2.35 o 
   3  -2   6        8.01        9.08      1.93 o 
   4  -2   6       87.53       79.26      8.96 o 
   5  -2   6       15.58       17.71      4.36 o 
  -5  -1   6        0.03        7.30      4.47 o 
  -4  -1   6      164.49      163.08     12.33 o 
  -3  -1   6      167.01      166.68      5.38 o 
  -2  -1   6      218.16      193.36      6.65 o 
  -1  -1   6      756.22      720.51     12.24 o 
   0  -1   6       86.97       77.19      3.19 o 
   1  -1   6       54.76       65.33      2.32 o 
   2  -1   6       53.55       53.51      2.72 o 
   3  -1   6        0.63        5.71      1.91 o 
   4  -1   6       10.29       11.27      4.12 o 
   5  -1   6       18.96       28.52      4.71 o 
  -5   0   6        0.16       -3.87      4.13 o 
  -4   0   6       56.56       60.44      5.11 o 
  -3   0   6        7.20        9.06      1.82 o 
  -2   0   6       91.32       76.46      3.16 o 
  -1   0   6      273.88      244.74      5.10 o 
   0   0   6       10.21        9.22      1.37 o 
   1   0   6       47.54       56.26      2.59 o 
   2   0   6      302.74      265.94     20.76 o 
   3   0   6        0.03        4.06      2.44 o 
   4   0   6       95.73       93.49      5.11 o 
   5   0   6       10.59        8.45      4.51 o 
  -5   1   6        0.24       -0.05      3.65 o 
  -4   1   6       21.48       23.32      3.17 o 
  -3   1   6        0.00        1.57      1.67 o 
  -2   1   6      352.83      332.56     13.53 o 
  -1   1   6       32.68       28.52      2.38 o 
   0   1   6      165.95      152.70      3.94 o 
   1   1   6      193.89      194.12      4.52 o 
   2   1   6      221.00      194.26      5.74 o 
   3   1   6        4.45       11.77      3.10 o 
   4   1   6       69.43       67.95      4.92 o 
   5   1   6        3.32        0.45      5.95 o 
  -5   2   6        0.74       -3.95      3.79 o 
  -4   2   6        0.35       -0.80      2.76 o 
  -3   2   6       79.16       73.65      4.18 o 
  -2   2   6        0.28        1.32      1.53 o 
  -1   2   6        0.02        3.23      1.23 o 
   0   2   6     1850.87     1828.06     29.56 o 
   1   2   6      185.00      177.39      4.32 o 
   2   2   6       82.02       78.12      4.51 o 
   3   2   6      140.81      139.56      5.37 o 
   4   2   6       10.13       19.41      4.08 o 
  -5   3   6        4.94        7.45      4.08 o 
  -4   3   6        1.02        2.74      4.93 o 
  -3   3   6      115.33       94.57     11.07 o 
  -2   3   6       67.07       57.67      3.19 o 
  -1   3   6       70.46       67.20      3.37 o 
   0   3   6       22.48       30.20      1.90 o 
   1   3   6       13.27       13.39      1.68 o 
   2   3   6       55.48       56.98      3.29 o 
   3   3   6       73.28       71.50      5.43 o 
   4   3   6       20.42       23.23      4.19 o 
  -5   4   6        0.17       -0.80      4.22 o 
  -4   4   6        0.23        4.09      3.36 o 
  -3   4   6        9.64        9.83      2.51 o 
  -2   4   6        0.48        3.94      2.85 o 
  -1   4   6        4.01        7.18      1.77 o 
   0   4   6        6.24       10.38      3.47 o 
   1   4   6        0.50        5.46      1.97 o 
   2   4   6      130.10      119.32      4.84 o 
   3   4   6        2.39        6.96      3.10 o 
   4   4   6       30.14       29.97      4.77 o 
  -4   5   6        0.50       -1.96      4.49 o 
  -3   5   6        7.37        8.78      3.03 o 
  -2   5   6       26.05       20.92      3.28 o 
  -1   5   6        1.99        5.98      3.33 o 
   0   5   6       10.09       12.90      2.03 o 
   1   5   6        7.02       10.51      4.27 o 
   2   5   6        0.65        1.88      4.10 o 
   3   5   6       31.28       33.04      5.26 o 
  -4   6   6        4.19       10.03      6.89 o 
  -3   6   6        2.86        5.36      4.52 o 
  -2   6   6       27.30       26.46      4.33 o 
  -1   6   6        0.11        4.04      2.76 o 
   0   6   6        2.19        7.30      2.11 o 
   1   6   6      565.40      594.09     22.88 o 
   2   6   6        2.37       -0.41      4.41 o 
   3   6   6       22.18       34.71      6.52 o 
  -4   7   6       18.72       10.35      9.38 o 
  -3   7   6        1.30        4.39      4.29 o 
  -2   7   6        0.02       -0.69      3.69 o 
  -1   7   6       12.92       12.56      3.96 o 
   0   7   6        0.53        3.36      2.58 o 
   1   7   6        0.76       -1.52      4.53 o 
   2   7   6       19.42       31.00      6.15 o 
  -3   8   6        0.00        0.53      8.42 o 
  -2   8   6        0.01       -2.55      4.06 o 
  -1   8   6       12.29        5.30      4.46 o 
   0   8   6        1.23        3.48      3.54 o 
   1   8   6       32.68       27.66      5.77 o 
   2   8   6       33.07       39.74      7.60 o 
  -2   9   6        0.06        1.24      4.48 o 
  -1   9   6       12.36       20.15      4.95 o 
   0   9   6       30.54       40.49      7.82 o 
   1   9   6        0.01       -0.21      5.82 o 
   0 -14   7       25.11       21.83      5.02 o 
   1 -14   7        6.02        8.53      4.82 o 
  -1 -13   7       12.27        7.30      5.35 o 
   0 -13   7       26.53       14.01      4.57 o 
   1 -13   7        6.32        4.77      4.62 o 
   2 -13   7       35.52       34.30      8.64 o 
  -2 -12   7        0.38        2.83      5.16 o 
  -1 -12   7      101.51      107.00      7.39 o 
   0 -12   7        0.01       -2.75      3.93 o 
   1 -12   7       59.91       54.21      5.56 o 
   2 -12   7        0.04        8.48      6.64 o 
   3 -12   7        3.87        5.67      5.08 o 
  -3 -11   7       47.69       64.11     10.74 o 
  -2 -11   7        8.01        9.12      4.78 o 
  -1 -11   7       91.58       88.62     10.04 o 
   0 -11   7       71.80       60.82      6.75 o 
   1 -11   7      101.17       96.25      6.29 o 
   2 -11   7        0.22       -2.52      4.12 o 
   3 -11   7        6.23       11.02      4.72 o 
   4 -11   7        0.18       -4.00      6.92 o 
  -3 -10   7      130.08      147.09     12.26 o 
  -2 -10   7        0.02       -3.02      5.08 o 
  -1 -10   7      148.83      146.88      9.09 o 
   0 -10   7       81.89       75.92      5.05 o 
   1 -10   7       54.76       53.30      4.54 o 
   2 -10   7        2.46        5.43      3.59 o 
   3 -10   7       40.83       33.68      4.98 o 
   4 -10   7       49.20       59.18      8.61 o 
  -3  -9   7       32.25       40.48      5.56 o 
  -2  -9   7        8.41       11.23      3.48 o 
  -1  -9   7      244.41      236.62     12.87 o 
   0  -9   7        6.50        7.58      2.68 o 
   1  -9   7      153.99      161.07     10.74 o 
   2  -9   7       24.57       25.71      3.43 o 
   3  -9   7      110.11      111.74      5.12 o 
   4  -9   7       13.77       33.95      5.29 o 
  -4  -8   7        6.43       -9.95      7.59 o 
  -3  -8   7        0.01        6.50      4.91 o 
  -2  -8   7       90.55       99.29      4.29 o 
  -1  -8   7       10.01       17.58      2.48 o 
   0  -8   7        3.14        5.46      4.39 o 
   1  -8   7       96.24       92.66      3.79 o 
   2  -8   7       16.29       22.97      5.51 o 
   3  -8   7        4.47       11.74      2.66 o 
   4  -8   7       26.14       30.72      5.03 o 
  -4  -7   7        0.69        6.78      4.73 o 
  -3  -7   7        0.91        8.67      2.62 o 
  -2  -7   7      485.85      497.47     11.46 o 
  -1  -7   7      386.40      397.51      9.36 o 
   0  -7   7       26.44       31.84      2.57 o 
   1  -7   7        0.05        5.33      1.68 o 
   2  -7   7        4.67       10.12      2.30 o 
   3  -7   7        0.39        1.37      2.35 o 
   4  -7   7       17.68       20.46      4.62 o 
   5  -7   7        3.52        7.67      7.76 o 
  -4  -6   7       19.62       24.51      4.69 o 
  -3  -6   7        7.25        9.63      2.81 o 
  -2  -6   7      802.73      829.84     15.33 o 
  -1  -6   7        0.25        8.31      2.62 o 
   0  -6   7        0.13        9.39      1.76 o 
   1  -6   7       64.20       71.95      3.23 o 
   2  -6   7       26.36       29.61      5.27 o 
   3  -6   7      379.77      398.78     12.18 o 
   4  -6   7        7.42        4.25      4.25 o 
   5  -6   7        1.85        8.31      5.29 o 
  -5  -5   7        2.80        1.16      5.08 o 
  -4  -5   7       82.59       98.90     10.02 o 
  -3  -5   7        5.47        6.90      3.06 o 
  -2  -5   7      202.53      202.76      5.55 o 
  -1  -5   7       97.39       97.03      2.97 o 
   0  -5   7      923.86     1144.13     21.78 o 
   1  -5   7       29.70       36.23      2.35 o 
   2  -5   7      114.94      133.51      6.08 o 
   3  -5   7        0.13        2.44      2.35 o 
   4  -5   7        1.73       -0.34      3.92 o 
   5  -5   7        1.09        1.93      4.75 o 
  -5  -4   7        0.78        3.82      8.35 o 
  -4  -4   7      103.24      116.06      6.28 o 
  -3  -4   7       75.53       65.29      4.50 o 
  -2  -4   7      161.38      151.56      4.09 o 
  -1  -4   7      496.72      557.92     11.11 o 
   0  -4   7      189.78      192.62      5.18 o 
   1  -4   7       11.64       17.30      1.77 o 
   2  -4   7     1404.54     1438.91     52.57 o 
   3  -4   7      184.49      177.76      7.11 o 
   4  -4   7        3.19       -0.18      3.92 o 
   5  -4   7        4.90        5.03      4.90 o 
  -5  -3   7        1.33       10.22      4.97 o 
  -4  -3   7       13.17       12.71      3.08 o 
  -3  -3   7       82.81       74.20      3.52 o 
  -2  -3   7       72.68       72.00      2.73 o 
  -1  -3   7        0.10        2.26      1.20 o 
   0  -3   7      179.15      186.24      5.05 o 
   1  -3   7        2.22        7.48      1.52 o 
   2  -3   7       33.20       29.53      2.22 o 
   3  -3   7        0.50        1.59      2.71 o 
   4  -3   7       63.45       59.92      7.79 o 
   5  -3   7       14.13       19.58      5.05 o 
  -5  -2   7        0.26       -2.33      4.58 o 
  -4  -2   7       10.94       14.23      2.99 o 
  -3  -2   7        2.19        4.71      1.95 o 
  -2  -2   7       35.15       31.85      2.16 o 
  -1  -2   7      105.05      104.91      3.09 o 
   0  -2   7       47.63       39.90      2.19 o 
   1  -2   7        6.55        9.69      2.56 o 
   2  -2   7       53.88       47.75      3.64 o 
   3  -2   7       24.57       23.41      3.63 o 
   4  -2   7      196.51      169.25      6.60 o 
   5  -2   7        3.61        0.13      5.05 o 
  -5  -1   7        0.25        0.11      7.15 o 
  -4  -1   7        7.17        8.78      2.88 o 
  -3  -1   7       21.23       22.96      3.33 o 
  -2  -1   7        9.57       11.39      1.80 o 
  -1  -1   7       35.52       34.18      1.96 o 
   0  -1   7      436.30      398.01      7.51 o 
   1  -1   7       10.33       13.08      1.56 o 
   2  -1   7       39.51       41.43      2.72 o 
   3  -1   7        0.01        2.50      1.91 o 
   4  -1   7        2.42        7.53      3.59 o 
   5  -1   7        0.16        3.28      4.64 o 
  -5   0   7        0.03        4.18      4.09 o 
  -4   0   7        0.03        0.13      2.91 o 
  -3   0   7       49.72       51.68      3.71 o 
  -2   0   7        0.17        4.86      3.07 o 
  -1   0   7      327.04      323.85      8.07 o 
   0   0   7       19.41       19.42      1.91 o 
   1   0   7      118.13      106.38      3.25 o 
   2   0   7       23.00       22.98      2.19 o 
   3   0   7       66.24       53.55      3.48 o 
   4   0   7       40.75       45.86      6.35 o 
  -5   1   7       27.86       32.12      4.70 o 
  -4   1   7       30.56       33.20      3.82 o 
  -3   1   7       26.18       20.59      4.01 o 
  -2   1   7      116.22       85.24      5.14 o 
  -1   1   7       19.99       18.19      1.66 o 
   0   1   7       37.71       42.45      2.54 o 
   1   1   7        2.56        5.69      1.54 o 
   2   1   7       52.48       57.05      4.22 o 
   3   1   7        3.35        4.02      2.57 o 
   4   1   7       18.81       19.29      4.13 o 
  -5   2   7        7.42       11.14      4.35 o 
  -4   2   7        6.79        5.65      3.24 o 
  -3   2   7        0.42        2.87      2.02 o 
  -2   2   7       92.30       82.70      6.54 o 
  -1   2   7        6.01        7.71      1.50 o 
   0   2   7      114.57      107.72      3.33 o 
   1   2   7      245.87      239.99      7.51 o 
   2   2   7        1.63        5.26      2.08 o 
   3   2   7       65.25       60.66      4.15 o 
   4   2   7       18.00       21.21      4.38 o 
  -5   3   7        1.25        1.88      4.18 o 
  -4   3   7        0.39       -1.97      3.36 o 
  -3   3   7      107.17      105.63      6.07 o 
  -2   3   7        9.06       10.52      1.96 o 
  -1   3   7       49.84       54.96      2.80 o 
   0   3   7       55.19       59.81      2.84 o 
   1   3   7       94.91       93.58      4.06 o 
   2   3   7       13.49       23.22      5.22 o 
   3   3   7       58.87       61.63      4.50 o 
   4   3   7        0.83        8.99      4.23 o 
  -4   4   7       11.65       13.81      5.08 o 
  -3   4   7        1.96        6.04      2.73 o 
  -2   4   7        0.03        2.07      2.11 o 
  -1   4   7      225.69      222.87      7.92 o 
   0   4   7       37.64       38.75      2.80 o 
   1   4   7        0.06        2.44      3.39 o 
   2   4   7       59.19       58.30      3.95 o 
   3   4   7       13.33       23.29      5.40 o 
  -4   5   7       31.44       23.74      5.79 o 
  -3   5   7       14.14       16.03      5.09 o 
  -2   5   7        5.68        6.38      3.54 o 
  -1   5   7        2.19        6.20      2.87 o 
   0   5   7       10.58       14.13      2.27 o 
   1   5   7       51.04       59.87      5.09 o 
   2   5   7       55.73       64.09      6.00 o 
   3   5   7       21.76       20.74      5.70 o 
  -4   6   7        0.43        2.94      5.81 o 
  -3   6   7        0.20        1.92      4.07 o 
  -2   6   7        1.14        1.92      4.38 o 
  -1   6   7        2.16        4.30      3.76 o 
   0   6   7        4.62       14.06      5.08 o 
   1   6   7       68.05       69.49      6.40 o 
   2   6   7        8.96        6.23      5.33 o 
   3   6   7        6.24        5.79      5.75 o 
  -3   7   7        3.53        5.81      4.57 o 
  -2   7   7        0.00        1.32      5.69 o 
  -1   7   7        2.16        3.41      4.17 o 
   0   7   7        5.26        6.26      3.51 o 
   1   7   7        0.00        2.24      5.31 o 
   2   7   7        4.43       -8.26      5.51 o 
  -2   8   7        0.39        1.64      4.51 o 
  -1   8   7        0.33        3.83      4.38 o 
   0   8   7      114.93      121.61      8.74 o 
   1   8   7        6.58        9.81      7.34 o 
  -1   9   7        0.80       -0.73      4.83 o 
  -1 -13   8       35.98       37.43      5.82 o 
   0 -13   8        6.40        9.61      4.97 o 
   1 -13   8       10.20       13.17      5.00 o 
   2 -13   8        0.55       -5.21      4.86 o 
  -2 -12   8       11.09       14.44      5.55 o 
  -1 -12   8      109.06       92.59     14.49 o 
   0 -12   8        0.57        1.40      5.76 o 
   1 -12   8       86.55       69.97      6.27 o 
   2 -12   8       82.39       76.13      6.60 o 
   3 -12   8       78.60       63.52      6.89 o 
  -3 -11   8       11.91       24.92     10.30 o 
  -2 -11   8        8.51       11.70      4.92 o 
  -1 -11   8       15.35       14.64      4.43 o 
   0 -11   8       58.80       43.84      5.19 o 
   1 -11   8       66.82       61.69      5.64 o 
   2 -11   8        0.21        1.85      4.13 o 
   3 -11   8        6.05       13.57      4.91 o 
  -3 -10   8        4.58        9.71      5.44 o 
  -2 -10   8      127.06      128.35      7.45 o 
  -1 -10   8        0.06       -0.44      3.47 o 
   0 -10   8       58.51       61.56      5.06 o 
   1 -10   8        0.01        2.46      3.44 o 
   2 -10   8        0.19        1.58      3.92 o 
   3 -10   8       15.04       15.87      6.30 o 
   4 -10   8        6.40        2.22      6.39 o 
  -3  -9   8        0.38        0.70     10.45 o 
  -2  -9   8       71.79       74.00      7.27 o 
  -1  -9   8      123.03      117.29      6.05 o 
   0  -9   8      204.40      189.09      6.00 o 
   1  -9   8       10.58        9.01      2.38 o 
   2  -9   8        8.64       16.69      3.26 o 
   3  -9   8        0.16        4.70      4.18 o 
   4  -9   8       38.11       39.42      5.66 o 
  -3  -8   8        0.23        2.16      4.44 o 
  -2  -8   8      162.47      171.41      5.90 o 
  -1  -8   8       51.91       50.56      3.15 o 
   0  -8   8      242.94      257.83      7.11 o 
   1  -8   8       13.35       14.37      2.73 o 
   2  -8   8      189.72      200.14      6.47 o 
   3  -8   8      318.52      311.20      8.81 o 
   4  -8   8       79.25       77.54      6.38 o 
  -3  -7   8       31.62       35.74      4.49 o 
  -2  -7   8      320.53      371.96      9.38 o 
  -1  -7   8       24.75       25.38      2.33 o 
   0  -7   8      307.36      322.89      8.10 o 
   1  -7   8       74.33       80.83      3.71 o 
   2  -7   8      325.70      327.69      8.67 o 
   3  -7   8        4.53        5.84      3.62 o 
   4  -7   8       62.51       66.03      5.92 o 
  -4  -6   8        3.45       -0.85      5.33 o 
  -3  -6   8       17.53       16.30      5.43 o 
  -2  -6   8       41.01       48.97      3.06 o 
  -1  -6   8        0.03        4.78      4.80 o 
   0  -6   8       20.99       21.39      3.14 o 
   1  -6   8       26.71       28.07      3.34 o 
   2  -6   8        2.11        5.71      2.02 o 
   3  -6   8       18.55       17.96      3.74 o 
   4  -6   8      103.20       94.66      7.40 o 
  -4  -5   8        0.08        1.14      3.58 o 
  -3  -5   8      317.06      297.01     16.84 o 
  -2  -5   8      221.94      235.03      6.44 o 
  -1  -5   8        3.61        4.45      2.06 o 
   0  -5   8        0.20        7.63      2.39 o 
   1  -5   8       27.69       23.50      2.15 o 
   2  -5   8       54.36       64.17      3.37 o 
   3  -5   8       72.05       70.09      4.81 o 
   4  -5   8       14.57       16.49      4.53 o 
   5  -5   8        8.32        2.89      7.25 o 
  -5  -4   8        4.40        9.79      5.44 o 
  -4  -4   8        0.12        2.34      3.38 o 
  -3  -4   8      256.49      264.79      7.67 o 
  -2  -4   8       55.19       54.05      3.17 o 
  -1  -4   8       14.92       23.72      2.04 o 
   0  -4   8      183.79      190.29      5.35 o 
   1  -4   8       29.50       36.47      2.99 o 
   2  -4   8      585.30      614.82     13.32 o 
   3  -4   8        6.81        9.00      3.04 o 
   4  -4   8       15.94       12.71      4.33 o 
   5  -4   8        8.51       13.09      5.17 o 
  -5  -3   8       10.53       16.11      5.41 o 
  -4  -3   8        4.82        9.32      3.43 o 
  -3  -3   8       91.73       89.53      4.13 o 
  -2  -3   8       67.06       59.91      3.10 o 
  -1  -3   8      997.84     1030.96     19.81 o 
   0  -3   8      103.15      100.72      5.01 o 
   1  -3   8      199.24      198.57      6.29 o 
   2  -3   8        0.02        5.74      2.35 o 
   3  -3   8        4.57        2.50      2.87 o 
   4  -3   8        7.42        6.44      4.15 o 
   5  -3   8        6.36       22.17      7.25 o 
  -5  -2   8       13.62       14.50      7.97 o 
  -4  -2   8       44.34       41.57      4.09 o 
  -3  -2   8        4.64        4.90      2.11 o 
  -2  -2   8       96.17      102.96      4.02 o 
  -1  -2   8       68.78       58.15      2.53 o 
   0  -2   8       52.33       54.44      2.63 o 
   1  -2   8      721.02      721.09     16.92 o 
   2  -2   8      249.03      246.18      8.50 o 
   3  -2   8       10.36       14.06      3.56 o 
   4  -2   8       17.66       20.93      4.75 o 
  -5  -1   8        0.71        0.86      4.09 o 
  -4  -1   8       17.18       21.49      3.75 o 
  -3  -1   8        0.59       -1.16      1.97 o 
  -2  -1   8        5.41        8.98      1.86 o 
  -1  -1   8       43.90       39.13      2.82 o 
   0  -1   8       10.06       11.31      1.45 o 
   1  -1   8      104.10       99.18      4.73 o 
   2  -1   8       20.05       24.28      2.20 o 
   3  -1   8      160.26      144.27      7.05 o 
   4  -1   8       33.77       22.71      5.03 o 
  -5   0   8        1.06        6.81      4.71 o 
  -4   0   8        2.88        2.72      3.35 o 
  -3   0   8        1.20        3.03      2.57 o 
  -2   0   8        9.24       12.77      2.60 o 
  -1   0   8       19.65       21.13      2.32 o 
   0   0   8       39.13       50.07      3.57 o 
   1   0   8       42.68       47.05      2.34 o 
   2   0   8       49.58       46.45      3.09 o 
   3   0   8      303.96      254.49     13.95 o 
   4   0   8        0.01       -1.53      8.30 o 
  -5   1   8        3.54        4.55      4.38 o 
  -4   1   8        3.86        7.21      4.64 o 
  -3   1   8        6.68        5.39      2.43 o 
  -2   1   8        9.58       12.39      2.89 o 
  -1   1   8       96.60       88.34      3.84 o 
   0   1   8       40.69       45.28      2.67 o 
   1   1   8        4.18        7.69      2.38 o 
   2   1   8        0.15        6.24      2.27 o 
   3   1   8        4.04        4.05      3.10 o 
   4   1   8        1.87        8.77      4.01 o 
  -4   2   8       11.42       10.69      3.79 o 
  -3   2   8       11.59       13.98      2.97 o 
  -2   2   8       35.02       36.19      4.06 o 
  -1   2   8        0.12        6.18      1.86 o 
   0   2   8       23.99       29.59      3.69 o 
   1   2   8       42.51       45.78      3.19 o 
   2   2   8       35.72       36.37      3.21 o 
   3   2   8       52.23       48.02      4.55 o 
   4   2   8       28.35       29.91      4.90 o 
  -4   3   8        1.15       -1.59      3.61 o 
  -3   3   8       18.70       25.33      3.38 o 
  -2   3   8        3.94        9.37      2.19 o 
  -1   3   8       77.36       70.29      5.30 o 
   0   3   8        2.52       10.70      2.12 o 
   1   3   8       55.55       67.67      4.16 o 
   2   3   8        0.98        9.51      5.55 o 
   3   3   8        7.91        4.88      4.05 o 
  -4   4   8        1.67        3.16      4.17 o 
  -3   4   8       17.70       24.86      6.89 o 
  -2   4   8        2.07        5.64      2.59 o 
  -1   4   8       37.55       38.36      4.91 o 
   0   4   8       50.93       60.31      2.97 o 
   1   4   8        1.55        9.65      3.69 o 
   2   4   8        9.77       14.68      4.80 o 
   3   4   8       18.00       16.90      5.90 o 
  -4   5   8       17.64       24.05      7.67 o 
  -3   5   8        0.96        1.98      4.13 o 
  -2   5   8        4.67        1.71      3.76 o 
  -1   5   8        6.42        7.08      3.77 o 
   0   5   8       19.72       25.85      2.91 o 
   1   5   8       59.91       51.89      6.68 o 
   2   5   8       19.40       19.17      5.61 o 
   3   5   8       12.14        7.96      5.93 o 
  -3   6   8        0.01        2.11      4.46 o 
  -2   6   8       14.07       14.59      4.57 o 
  -1   6   8        2.54        3.25      4.40 o 
   0   6   8        1.51        8.33      9.83 o 
   1   6   8        8.39       15.75      5.35 o 
   2   6   8        9.73        2.17      7.02 o 
  -2   7   8        0.01       -1.49      4.32 o 
  -1   7   8        1.17        3.91      6.43 o 
   0   7   8       27.68       21.33      8.96 o 
   1   7   8       18.19       29.38      8.53 o 
  -1   8   8        1.96        1.47      4.93 o 
   0   8   8       14.20       19.73      9.80 o 
  -1 -13   9        2.30       -2.30      4.98 o 
   0 -13   9       43.04       38.44      6.12 o 
   1 -13   9        3.42       11.66      5.10 o 
   2 -13   9        0.09       -0.54      4.92 o 
  -2 -12   9       31.96       30.91      6.02 o 
  -1 -12   9        7.22        9.64      4.70 o 
   0 -12   9        4.37        5.91      4.55 o 
   1 -12   9        0.74        4.37      4.28 o 
   2 -12   9       36.73       23.37      9.15 o 
   3 -12   9        8.26        1.21      7.11 o 
  -2 -11   9       34.92       42.89      5.93 o 
  -1 -11   9       11.14        5.74      4.44 o 
   0 -11   9       70.61       58.32      5.65 o 
   1 -11   9        0.39        1.80      4.18 o 
   2 -11   9      187.17      151.80      8.32 o 
   3 -11   9        1.14       -1.40      4.86 o 
  -3 -10   9        0.06        1.95      7.00 o 
  -2 -10   9      177.35      170.20      8.71 o 
  -1 -10   9        2.75        4.93      3.97 o 
   0 -10   9      238.36      227.38      9.53 o 
   1 -10   9      159.68      140.78      7.48 o 
   2 -10   9      257.14      227.20      9.64 o 
   3 -10   9       43.68       37.21      5.43 o 
   4 -10   9       18.83       27.90      7.12 o 
  -3  -9   9        3.73       -4.11      8.96 o 
  -2  -9   9        3.30        9.82      3.13 o 
  -1  -9   9      191.24      204.49      7.77 o 
   0  -9   9       39.75       39.01      3.17 o 
   1  -9   9        1.06        4.73      2.68 o 
   2  -9   9       14.76       15.17      3.09 o 
   3  -9   9       47.24       48.80      4.46 o 
   4  -9   9        6.11        5.91      5.14 o 
  -4  -8   9        6.67       14.56      6.83 o 
  -3  -8   9       62.43       58.02      6.22 o 
  -2  -8   9        0.85        4.19      2.78 o 
  -1  -8   9        7.06       13.23      3.47 o 
   0  -8   9        0.40        3.49      2.45 o 
   1  -8   9       17.73       19.58      2.48 o 
   2  -8   9       16.43       22.49      3.97 o 
   3  -8   9       48.67       45.36      5.30 o 
   4  -8   9        6.76        9.28      4.86 o 
  -4  -7   9        0.19       -5.28      4.76 o 
  -3  -7   9       18.79       23.95      4.99 o 
  -2  -7   9       26.98       37.84      3.12 o 
  -1  -7   9      200.07      209.34      6.34 o 
   0  -7   9       47.27       46.86      2.95 o 
   1  -7   9        0.08        5.01      1.94 o 
   2  -7   9       18.53       19.58      3.66 o 
   3  -7   9      181.81      179.81      9.24 o 
   4  -7   9        4.14        7.78      6.26 o 
  -4  -6   9        0.01       -2.22      4.42 o 
  -3  -6   9       30.49       34.78      5.02 o 
  -2  -6   9        3.31        8.28      2.40 o 
  -1  -6   9      425.87      445.17     10.40 o 
   0  -6   9       20.56       15.09      2.07 o 
   1  -6   9      345.00      376.82      9.33 o 
   2  -6   9      865.13      820.86     34.31 o 
   3  -6   9      246.40      254.74     10.06 o 
   4  -6   9        0.45        0.79      4.35 o 
  -4  -5   9       14.49       16.82      4.80 o 
  -3  -5   9      155.84      166.53      7.93 o 
  -2  -5   9       14.26       14.95      2.76 o 
  -1  -5   9      141.10      136.97      4.68 o 
   0  -5   9       62.03       79.59      3.52 o 
   1  -5   9      386.38      397.14      9.56 o 
   2  -5   9      246.56      259.78      7.38 o 
   3  -5   9       81.78       64.80     10.27 o 
   4  -5   9       21.44       23.97      4.96 o 
  -4  -4   9        1.08       -6.92      7.56 o 
  -3  -4   9       20.83       18.93      3.96 o 
  -2  -4   9        4.89        2.22      3.28 o 
  -1  -4   9        1.38        5.63      1.68 o 
   0  -4   9        1.04        0.58      1.61 o 
   1  -4   9      116.76      118.83      4.34 o 
   2  -4   9       11.42       13.24      5.73 o 
   3  -4   9      210.55      184.24      8.47 o 
   4  -4   9        2.65        9.81      4.52 o 
  -4  -3   9       87.08      102.91     10.45 o 
  -3  -3   9       62.95       67.49      5.17 o 
  -2  -3   9        7.99       10.54      2.43 o 
  -1  -3   9        4.17        5.81      1.71 o 
   0  -3   9        2.60        4.20      3.25 o 
   1  -3   9      184.59      189.23      7.77 o 
   2  -3   9       92.05       81.38      4.77 o 
   3  -3   9       12.38       14.12      4.19 o 
   4  -3   9        2.23        4.68      4.73 o 
  -4  -2   9       33.64       37.78      5.94 o 
  -3  -2   9       44.61       40.18      3.67 o 
  -2  -2   9        5.37       12.81      4.09 o 
  -1  -2   9       81.29       77.28      3.34 o 
   0  -2   9        2.07        6.39      3.46 o 
   1  -2   9      267.13      269.15      7.13 o 
   2  -2   9        0.15        2.95      2.61 o 
   3  -2   9       34.53       25.65      6.49 o 
   4  -2   9        5.16        7.64      4.67 o 
  -4  -1   9       20.38       23.03      3.91 o 
  -3  -1   9       25.52       28.27      3.38 o 
  -2  -1   9      297.17      294.90      9.08 o 
  -1  -1   9       76.72       73.57      3.23 o 
   0  -1   9       94.06       97.10      4.53 o 
   1  -1   9        2.01        7.40      2.13 o 
   2  -1   9        0.10        9.13      2.86 o 
   3  -1   9       50.62       47.07      5.33 o 
   4  -1   9       16.73       21.32      5.42 o 
  -4   0   9        1.22        1.37      4.99 o 
  -3   0   9       15.84       15.91      3.29 o 
  -2   0   9        8.11       12.44      2.17 o 
  -1   0   9       46.19       44.43      2.32 o 
   0   0   9      168.87      173.66      5.38 o 
   1   0   9       87.78       94.61      3.90 o 
   2   0   9       31.45       33.99      4.05 o 
   3   0   9       19.43       12.54      4.76 o 
   4   0   9        2.37        0.23      7.88 o 
  -4   1   9        0.92        0.33      4.69 o 
  -3   1   9       10.04       11.36      3.16 o 
  -2   1   9        8.97       10.79      2.74 o 
  -1   1   9        3.13        7.24      1.89 o 
   0   1   9       78.25       90.71      3.34 o 
   1   1   9       22.85       29.76      2.74 o 
   2   1   9      120.19      123.80     10.33 o 
   3   1   9       38.95       28.98      5.60 o 
   4   1   9        0.01        4.12      5.38 o 
  -4   2   9        0.24        1.49      4.11 o 
  -3   2   9        0.42        2.03      3.15 o 
  -2   2   9        4.56        9.29      4.29 o 
  -1   2   9       38.52       39.06      3.74 o 
   0   2   9       20.08       21.69      2.17 o 
   1   2   9        3.85       -0.13      2.41 o 
   2   2   9      179.34      178.05     13.07 o 
   3   2   9        6.98        4.73      5.20 o 
  -4   3   9        6.60       12.16      5.51 o 
  -3   3   9        4.82        3.49      3.25 o 
  -2   3   9       13.07       20.33      2.97 o 
  -1   3   9       30.51       32.89      3.13 o 
   0   3   9        1.80        4.88      2.10 o 
   1   3   9        0.10        5.70      2.87 o 
   2   3   9        6.63        9.42      4.06 o 
   3   3   9        2.41        3.68      4.60 o 
  -4   4   9        6.64       10.73     10.10 o 
  -3   4   9        0.62        1.66      3.96 o 
  -2   4   9        4.11        9.64      5.03 o 
  -1   4   9        0.61       -1.98      3.39 o 
   0   4   9       18.52       27.78      2.98 o 
   1   4   9       12.39       17.21      4.88 o 
   2   4   9       22.33       33.09      5.83 o 
  -3   5   9        0.43        1.50      4.18 o 
  -2   5   9       23.08       23.44      4.56 o 
  -1   5   9        3.12        6.04      4.27 o 
   0   5   9       11.96       22.34      4.90 o 
   1   5   9        0.01        1.25     11.53 o 
   2   5   9        4.20        4.02      5.81 o 
  -2   6   9        4.75        7.01      4.71 o 
  -1   6   9        3.36        2.72      4.37 o 
   0   6   9        5.74        4.90      8.29 o 
   1   6   9        0.27        0.94      5.83 o 
  -1   7   9        2.99        5.67      5.02 o 
   0   7   9       42.71       51.12     10.48 o 
   0 -13  10       26.48       27.94      6.10 o 
   1 -13  10       36.22       18.15      5.69 o 
  -1 -12  10       11.34        8.20      4.94 o 
   0 -12  10       10.81       11.26      4.83 o 
   1 -12  10        1.53        0.80      6.42 o 
   2 -12  10        5.50        2.20      4.58 o 
  -2 -11  10       18.11       20.17      5.74 o 
  -1 -11  10       26.00       31.31      5.24 o 
   0 -11  10        1.76       -2.27      4.22 o 
   1 -11  10        9.25        5.16      6.22 o 
   2 -11  10        5.39        9.06      5.91 o 
   3 -11  10       28.35       17.04      5.34 o 
  -3 -10  10       34.20       63.23     13.89 o 
  -2 -10  10       58.99       51.06      9.51 o 
  -1 -10  10       18.92       21.98      4.63 o 
   0 -10  10       11.47       11.98      5.82 o 
   1 -10  10      142.88      126.86      7.47 o 
   2 -10  10       22.20       11.80      9.59 o 
   3 -10  10       22.10       23.31      6.80 o 
  -3  -9  10       23.04       40.26      6.37 o 
  -2  -9  10       16.28       17.65      4.00 o 
  -1  -9  10      158.04      151.18      5.91 o 
   0  -9  10        0.47        3.15      3.05 o 
   1  -9  10      395.54      375.63     10.17 o 
   2  -9  10        6.20        3.93      3.38 o 
   3  -9  10        4.70        6.82      4.61 o 
   4  -9  10        2.87        7.15      5.28 o 
  -3  -8  10      100.34      106.71      7.56 o 
  -2  -8  10        1.57        3.16      3.05 o 
  -1  -8  10      221.70      210.84      6.84 o 
   0  -8  10       90.39       82.31      3.99 o 
   1  -8  10      326.65      304.15      8.56 o 
   2  -8  10      298.87      284.82      8.52 o 
   3  -8  10       26.16       26.34      5.07 o 
   4  -8  10       11.70       10.30      5.14 o 
  -4  -7  10        0.35        6.73      5.52 o 
  -3  -7  10       43.53       40.85      9.50 o 
  -2  -7  10      214.97      221.17      7.20 o 
  -1  -7  10       16.03       22.01      4.75 o 
   0  -7  10       17.02       15.40      3.11 o 
   1  -7  10       46.38       50.05      4.11 o 
   2  -7  10       44.40       41.15      3.96 o 
   3  -7  10       88.36       78.13      7.40 o 
   4  -7  10        1.90        5.04      9.07 o 
  -4  -6  10       10.12        9.41      5.56 o 
  -3  -6  10        0.59       -4.35      4.30 o 
  -2  -6  10        0.23        4.39      3.50 o 
  -1  -6  10        9.84       14.93      2.40 o 
   0  -6  10       15.55       17.07      2.09 o 
   1  -6  10        1.27        0.99      1.90 o 
   2  -6  10      207.51      205.88      6.88 o 
   3  -6  10        2.12        3.60      4.33 o 
   4  -6  10        1.23        2.73      4.77 o 
  -4  -5  10        0.56       -6.21      4.60 o 
  -3  -5  10        0.31        0.14      4.13 o 
  -2  -5  10       86.44       89.82      5.56 o 
  -1  -5  10       18.72       23.79      2.36 o 
   0  -5  10       14.93       15.14      2.11 o 
   1  -5  10       98.77       93.33      4.09 o 
   2  -5  10      321.13      326.09     11.21 o 
   3  -5  10       24.25       21.59      4.51 o 
   4  -5  10       14.15        9.50      4.82 o 
  -4  -4  10        0.06       -6.74      4.49 o 
  -3  -4  10        3.21        1.05      4.03 o 
  -2  -4  10      193.00      198.43      8.17 o 
  -1  -4  10       26.53       31.74      2.47 o 
   0  -4  10      236.85      250.15      6.98 o 
   1  -4  10      760.26      705.76     26.67 o 
   2  -4  10      413.91      419.22     13.31 o 
   3  -4  10       13.22        9.11      4.23 o 
   4  -4  10       16.47       15.34      5.11 o 
  -4  -3  10       35.50       29.91      5.21 o 
  -3  -3  10        5.30        7.88      4.12 o 
  -2  -3  10        9.73       12.01      3.10 o 
  -1  -3  10        7.00        4.53      1.81 o 
   0  -3  10      202.95      206.77      6.13 o 
   1  -3  10      585.73      618.22     13.64 o 
   2  -3  10       63.55       51.77      8.21 o 
   3  -3  10       33.18       21.10      4.68 o 
   4  -3  10       60.31       55.48      6.48 o 
  -4  -2  10        7.33        8.33      5.06 o 
  -3  -2  10        3.36        6.64      4.18 o 
  -2  -2  10        2.60        3.09      2.70 o 
  -1  -2  10        2.96        3.87      1.80 o 
   0  -2  10      161.84      151.43      5.11 o 
   1  -2  10      110.81      107.08      4.35 o 
   2  -2  10      105.49       89.14      7.78 o 
   3  -2  10        0.53       -1.32      4.36 o 
   4  -2  10        6.46        8.35      5.41 o 
  -4  -1  10       10.47       11.48      5.78 o 
  -3  -1  10        1.99       -1.24      4.00 o 
  -2  -1  10        9.42       11.77      3.00 o 
  -1  -1  10        2.68        8.03      2.33 o 
   0  -1  10      160.13      166.10      5.41 o 
   1  -1  10       83.72       84.87      3.94 o 
   2  -1  10        1.07        1.15      4.06 o 
   3  -1  10        4.16       10.41      8.52 o 
   4  -1  10       28.84       30.76      6.26 o 
  -4   0  10        7.18       -3.82      5.11 o 
  -3   0  10        0.76        3.28      4.22 o 
  -2   0  10       13.20        9.81      3.32 o 
  -1   0  10        2.86        6.06      2.49 o 
   0   0  10       44.42       53.01      3.14 o 
   1   0  10        0.96        5.28      2.92 o 
   2   0  10       21.88       12.34      4.79 o 
   3   0  10        2.12       -0.93      9.35 o 
  -4   1  10        5.41        8.08      4.58 o 
  -3   1  10       31.26       30.27      4.15 o 
  -2   1  10       23.37       27.10      7.63 o 
  -1   1  10       36.56       36.56      3.73 o 
   0   1  10        7.59       12.50      2.58 o 
   1   1  10       12.69       22.88      3.95 o 
   2   1  10       87.54       85.60      6.87 o 
   3   1  10       13.93       25.58     11.63 o 
  -4   2  10        1.62        4.52      4.60 o 
  -3   2  10        0.34        1.99      3.39 o 
  -2   2  10        9.50       12.60      3.14 o 
  -1   2  10       21.30       26.35      3.26 o 
   0   2  10        5.00       18.63      5.70 o 
   1   2  10       26.62       34.37      4.86 o 
   2   2  10       14.03       15.99      5.40 o 
   3   2  10        3.06       15.68     16.75 o 
  -3   3  10        0.95        2.30      3.56 o 
  -2   3  10        0.02        2.31      3.09 o 
  -1   3  10       13.46       12.84      4.06 o 
   0   3  10        9.12       18.06      3.25 o 
   1   3  10       48.51       54.93      5.97 o 
   2   3  10       25.37       32.04      6.36 o 
  -3   4  10        0.98        5.56      4.36 o 
  -2   4  10        6.28        7.98      3.89 o 
  -1   4  10        3.33        1.02      5.56 o 
   0   4  10        3.56       -0.85      7.03 o 
   1   4  10       43.21       53.29      6.50 o 
   2   4  10        7.75       -0.50      8.43 o 
  -2   5  10        9.75        7.13      6.30 o 
  -1   5  10        0.82        6.50      4.89 o 
   0   5  10        0.59       -3.65      8.14 o 
   1   5  10        3.41       15.51      8.80 o 
  -1   6  10        1.86       -0.76      4.84 o 
   0   6  10        1.64       24.60      9.19 o 
  -1 -12  11       10.39        9.64      5.47 o 
   0 -12  11       13.59       11.94      5.75 o 
   1 -12  11        0.98        9.99      5.72 o 
   2 -12  11        6.59       10.41      5.39 o 
  -2 -11  11       30.57       34.63      7.78 o 
  -1 -11  11       29.46       18.54      6.62 o 
   0 -11  11       50.29       43.93      6.20 o 
   1 -11  11       16.83       15.23      5.28 o 
   2 -11  11        0.82        3.40      4.63 o 
  -2 -10  11       38.61       43.15      7.42 o 
  -1 -10  11        3.82        7.27      6.80 o 
   0 -10  11        1.02        5.90      4.51 o 
   1 -10  11        1.99        4.42      3.75 o 
   2 -10  11       23.92       22.98      4.44 o 
   3 -10  11        2.07        3.86      5.03 o 
  -3  -9  11       36.75       33.12      6.83 o 
  -2  -9  11        0.65        0.82      7.09 o 
  -1  -9  11        0.27       -0.11      3.45 o 
   0  -9  11       55.38       63.50     10.93 o 
   1  -9  11       65.61       56.62      4.67 o 
   2  -9  11       64.23       55.55      6.30 o 
   3  -9  11        5.93        9.34      4.91 o 
  -3  -8  11       92.35       84.99      7.37 o 
  -2  -8  11       22.92       17.96      5.13 o 
  -1  -8  11       34.54       36.81      3.79 o 
   0  -8  11      259.49      221.27      7.23 o 
   1  -8  11       20.41       18.00      3.55 o 
   2  -8  11       22.40       22.46      3.84 o 
   3  -8  11        0.28       -5.44      4.35 o 
  -3  -7  11       19.75       18.82      5.66 o 
  -2  -7  11      113.41      103.44      7.02 o 
  -1  -7  11        0.30       -1.26      2.37 o 
   0  -7  11      277.99      254.21      7.65 o 
   1  -7  11       20.02       22.43      3.45 o 
   2  -7  11       47.63       42.64      5.14 o 
   3  -7  11        0.05        2.32      4.45 o 
  -4  -6  11       17.88       13.36      6.49 o 
  -3  -6  11        0.01       -1.05      4.62 o 
  -2  -6  11       82.16       72.45      9.22 o 
  -1  -6  11        3.71       10.18      2.51 o 
   0  -6  11      143.14      141.94      5.27 o 
   1  -6  11      604.46      599.06     13.76 o 
   2  -6  11       14.33       11.70      4.38 o 
   3  -6  11       24.22       28.04      9.47 o 
   4  -6  11       94.02      100.27      7.67 o 
  -4  -5  11       38.70       30.27      5.87 o 
  -3  -5  11       93.64       96.64      7.05 o 
  -2  -5  11       20.34       17.12      4.33 o 
  -1  -5  11       28.41       25.97      3.28 o 
   0  -5  11       56.92       68.12      3.70 o 
   1  -5  11        2.50        5.44      2.60 o 
   2  -5  11      209.32      198.32      8.91 o 
   3  -5  11        2.04        5.81      4.40 o 
   4  -5  11        0.66       10.62      4.99 o 
  -4  -4  11        0.00        7.79      5.16 o 
  -3  -4  11        0.04        0.93      4.39 o 
  -2  -4  11       18.91       19.78      4.22 o 
  -1  -4  11        0.01        6.40      4.17 o 
   0  -4  11        2.36        1.74      2.11 o 
   1  -4  11      317.21      324.91      8.86 o 
   2  -4  11        1.15        2.60      4.19 o 
   3  -4  11        1.41       -0.01      4.58 o 
   4  -4  11        4.19        3.84      8.94 o 
  -4  -3  11        1.84        6.65      5.31 o 
  -3  -3  11       13.75       14.72      5.69 o 
  -2  -3  11        0.03        5.05      3.59 o 
  -1  -3  11       17.38       17.14      4.26 o 
   0  -3  11       77.86       70.21      3.67 o 
   1  -3  11      207.28      216.26      6.94 o 
   2  -3  11       70.48       64.06      5.96 o 
   3  -3  11       14.21       14.26      5.38 o 
  -4  -2  11        6.01        9.75      5.68 o 
  -3  -2  11       26.38       22.97      4.85 o 
  -2  -2  11       17.17       21.42      4.90 o 
  -1  -2  11       78.92       72.71      7.13 o 
   0  -2  11      168.63      176.45      6.33 o 
   1  -2  11      325.19      347.74      9.30 o 
   2  -2  11       55.85       52.13      5.86 o 
   3  -2  11       47.57       40.19      8.24 o 
  -4  -1  11        1.84       -4.82      5.20 o 
  -3  -1  11        0.40       -4.49      4.40 o 
  -2  -1  11        0.44        2.57      3.59 o 
  -1  -1  11       53.36       49.61      4.53 o 
   0  -1  11      359.55      385.82     11.39 o 
   1  -1  11       23.16       24.08      8.13 o 
   2  -1  11       16.48       17.39      5.35 o 
   3  -1  11       70.30       75.63      7.75 o 
  -4   0  11        0.61       -4.15      5.57 o 
  -3   0  11        2.84       -0.51      4.67 o 
  -2   0  11        2.50        0.28      3.55 o 
  -1   0  11       41.79       47.51      5.02 o 
   0   0  11      101.01      108.99      4.87 o 
   1   0  11        4.55        5.59      4.63 o 
   2   0  11        0.16       -3.61      4.95 o 
   3   0  11        3.87        2.54      6.13 o 
  -3   1  11        3.03        3.83      4.52 o 
  -2   1  11        0.72       -1.01      3.89 o 
  -1   1  11       67.06       62.48      7.25 o 
   0   1  11       44.60       55.23      4.98 o 
   1   1  11        0.42       -3.92      6.54 o 
   2   1  11       14.07       21.93      6.07 o 
   3   1  11       25.71       18.85      6.73 o 
  -3   2  11        1.61        4.55      4.20 o 
  -2   2  11        3.80       -1.00      5.68 o 
  -1   2  11        3.50        2.45      4.27 o 
   0   2  11        0.00        1.14      4.35 o 
   1   2  11        6.74       18.60      5.80 o 
   2   2  11        2.46        5.13      6.08 o 
  -3   3  11        2.10       -1.50      4.19 o 
  -2   3  11       10.72       11.94      4.68 o 
  -1   3  11        4.01        6.62      4.27 o 
   1   3  11       52.07       80.13      9.98 o 
   2   3  11        2.51        1.02      8.81 o 
  -2   4  11        1.13       -2.77      4.76 o 
  -1   4  11        0.12       -0.50      5.19 o 
   1   4  11        9.69       32.39      9.89 o 
   0 -12  12       65.64       55.25      7.19 o 
   1 -12  12        0.35        3.46      5.92 o 
  -1 -11  12        2.04       14.20      6.16 o 
   0 -11  12       61.57       42.68      6.42 o 
   1 -11  12       11.59        4.81      5.51 o 
   2 -11  12       49.21       28.55      8.02 o 
  -2 -10  12       19.25        9.05     10.18 o 
  -1 -10  12       18.25       18.97      4.60 o 
   0 -10  12        3.14       -1.82      4.05 o 
   1 -10  12       14.18       15.81      4.45 o 
   2 -10  12       14.49        9.20      4.66 o 
  -2  -9  12        8.31       10.30      5.86 o 
  -1  -9  12       16.71       17.59      4.07 o 
   0  -9  12       27.47       24.61      4.21 o 
   1  -9  12        1.68        5.52      3.86 o 
   2  -9  12       47.75       46.09      5.14 o 
   3  -9  12        0.05        6.33      4.86 o 
  -3  -8  12       33.22       40.19      6.65 o 
  -2  -8  12        6.14        7.00      5.20 o 
  -1  -8  12        0.02       -3.29      3.32 o 
   0  -8  12       15.52       17.36      3.78 o 
   1  -8  12       44.03       38.88      5.25 o 
   2  -8  12        0.02       -2.61      4.10 o 
   3  -8  12       53.57       48.73      6.31 o 
  -3  -7  12        1.01        1.97      5.44 o 
  -2  -7  12        2.42        9.72      4.84 o 
  -1  -7  12       96.12       83.87      4.80 o 
   0  -7  12      120.02      116.43      5.55 o 
   1  -7  12       50.74       50.66      4.52 o 
   2  -7  12        1.79        0.59      4.74 o 
   3  -7  12        2.56        0.40      4.76 o 
  -3  -6  12       10.14       12.16      5.44 o 
  -2  -6  12       14.41       14.78      4.75 o 
  -1  -6  12      170.65      152.81      8.96 o 
   0  -6  12        1.74        6.54      2.86 o 
   1  -6  12        0.13       -4.32      2.88 o 
   2  -6  12       10.11       10.25      4.67 o 
   3  -6  12        6.28        8.50      7.46 o 
  -3  -5  12       28.09       20.46      5.51 o 
  -2  -5  12        0.43        3.90      4.09 o 
  -1  -5  12       69.24       66.14      5.84 o 
   0  -5  12       36.00       38.03      4.12 o 
   1  -5  12      167.80      171.98      6.59 o 
   2  -5  12       21.51       25.23      7.05 o 
   3  -5  12       63.24       53.83     14.40 o 
  -3  -4  12       16.21        9.71      5.23 o 
  -2  -4  12        2.59       -0.69      3.68 o 
  -1  -4  12       25.91       26.06      4.34 o 
   0  -4  12      329.34      297.28      8.53 o 
   1  -4  12        4.01        8.04      3.09 o 
   2  -4  12       12.47       11.98      5.08 o 
   3  -4  12       97.88       83.11      7.97 o 
  -3  -3  12       13.95        7.59      5.21 o 
  -2  -3  12       15.32       11.73      4.21 o 
  -1  -3  12       15.20       19.55      4.28 o 
   0  -3  12       16.78       21.05      3.02 o 
   1  -3  12      155.41      171.92      8.72 o 
   2  -3  12        3.86        4.05      5.18 o 
   3  -3  12        0.14       -1.04      6.05 o 
  -3  -2  12        8.67        7.24      5.36 o 
  -2  -2  12        0.40        6.21      3.99 o 
  -1  -2  12        1.19       -0.13      3.79 o 
   0  -2  12      158.49      158.76      6.04 o 
   1  -2  12        0.79        0.04      4.81 o 
   2  -2  12        7.82        8.49      5.84 o 
   3  -2  12        3.88        5.47      6.74 o 
  -3  -1  12        1.85       -6.40      5.16 o 
  -2  -1  12        5.05        1.73      4.02 o 
  -1  -1  12       18.91       13.45      4.53 o 
   0  -1  12       55.21       67.54      8.33 o 
   1  -1  12       69.67       79.38      6.69 o 
   2  -1  12       20.19       16.28      6.08 o 
   3  -1  12        4.91       -3.47      6.74 o 
  -3   0  12        4.56        6.62      4.52 o 
  -2   0  12       18.48       15.26      4.33 o 
  -1   0  12        5.79        6.29      4.55 o 
   0   0  12       89.42      106.05      7.47 o 
   1   0  12       53.21       66.97      7.09 o 
   2   0  12       25.52       29.55      6.69 o 
  -3   1  12        0.30        1.27      4.60 o 
  -2   1  12        8.21        9.35     10.48 o 
  -1   1  12       94.88       86.53      6.92 o 
   0   1  12        1.78       10.93      5.36 o 
   1   1  12        4.99        6.43      5.87 o 
   2   1  12       30.25       36.81      7.51 o 
  -2   2  12        3.90        7.77      6.26 o 
  -1   2  12       35.15       39.44      5.90 o 
   0   2  12        1.47        8.37     10.07 o 
   1   2  12        0.08        6.74      9.29 o 
  -2   3  12       16.38       11.29      5.92 o 
  -1   3  12       11.16        8.67      6.07 o 
   0 -11  13       11.52       11.89      5.98 o 
   1 -11  13       21.24       13.06      6.36 o 
  -1 -10  13       78.96       69.82      5.49 o 
   0 -10  13        8.43        9.13      4.63 o 
   1 -10  13       45.03       50.26      5.50 o 
   2 -10  13       21.11       19.36      5.31 o 
  -2  -9  13        2.96       -0.77      5.90 o 
  -1  -9  13       34.43       35.50      4.72 o 
   0  -9  13       27.67       21.41      4.36 o 
   1  -9  13       92.27       83.80      5.85 o 
   2  -9  13        1.26       -2.30      7.64 o 
  -2  -8  13       13.35       19.81      5.90 o 
  -1  -8  13        9.38        5.47      3.92 o 
   0  -8  13        8.00        5.02      4.42 o 
   1  -8  13       52.60       52.25      6.17 o 
   2  -8  13       14.71        4.06      5.51 o 
  -2  -7  13        0.46        3.58      5.19 o 
  -1  -7  13       31.05       34.07      5.43 o 
   0  -7  13        4.82        5.03      3.78 o 
   1  -7  13       36.70       36.37      4.50 o 
   2  -7  13        2.38        1.34      5.15 o 
  -3  -6  13       22.26       20.38      6.08 o 
  -2  -6  13        0.26       -1.05      4.33 o 
  -1  -6  13       45.25       44.62      5.63 o 
   0  -6  13       28.99       40.88      4.55 o 
   1  -6  13        0.12       -1.52      3.81 o 
   2  -6  13       34.94       31.17      5.90 o 
  -3  -5  13        1.63        5.72      5.34 o 
  -2  -5  13       45.16       39.39      6.22 o 
  -1  -5  13       71.14       67.27      6.14 o 
   0  -5  13        4.53        7.37      6.56 o 
   1  -5  13        0.02       -0.64      3.70 o 
   2  -5  13        1.44        2.97     10.37 o 
  -3  -4  13        2.30        9.41      5.55 o 
  -2  -4  13       44.91       49.44     11.55 o 
  -1  -4  13        1.97        6.72      4.41 o 
   0  -4  13       19.39        9.10      4.13 o 
   1  -4  13       33.89       38.10      6.86 o 
   2  -4  13        2.72        4.35      5.54 o 
  -3  -3  13        1.77        4.76      6.09 o 
  -2  -3  13        6.66        5.68      5.53 o 
  -1  -3  13       23.03       18.78      4.78 o 
   0  -3  13      196.68      211.06      9.47 o 
   1  -3  13       48.09       47.51      6.49 o 
   2  -3  13       64.65       66.57      7.79 o 
  -3  -2  13        0.81        5.86      6.06 o 
  -2  -2  13        2.23        4.61      4.53 o 
  -1  -2  13       55.95       49.56      5.85 o 
   0  -2  13        1.25       -4.04      6.33 o 
   1  -2  13        3.51        1.10      5.57 o 
   2  -2  13       33.76       42.81      7.25 o 
  -2  -1  13        0.31        4.75      4.82 o 
  -1  -1  13       24.90       20.93      7.22 o 
   0  -1  13       56.47       54.69      6.70 o 
   1  -1  13        5.08        6.57      5.98 o 
   2  -1  13        0.70        8.21      6.63 o 
  -2   0  13        0.00        3.15      4.57 o 
  -1   0  13       29.42       32.26      5.84 o 
   0   0  13        0.13        3.47     10.42 o 
   1   0  13        4.82        3.80      6.61 o 
  -2   1  13        3.94       -3.31      4.87 o 
  -1   1  13        7.82       15.49      5.28 o 
   0   1  13       22.68       32.94     11.96 o 
   1   1  13       17.52       20.47      7.79 o 
   0 -10  14        2.09       10.56      5.96 o 
  -1  -9  14        6.34        1.29      4.92 o 
   0  -9  14       55.05       50.38      7.70 o 
   1  -9  14        6.61        2.57      4.79 o 
  -1  -8  14        5.12        3.90      5.05 o 
   0  -8  14       14.62       19.35      4.74 o 
   1  -8  14       17.35       22.22      4.82 o 
  -2  -7  14        6.00        7.52      5.00 o 
  -1  -7  14       10.34        8.74      4.91 o 
   0  -7  14       69.96       69.17      5.37 o 
   1  -7  14        8.33       13.37      4.26 o 
   2  -7  14       17.76       17.50     13.73 o 
  -2  -6  14        1.39        3.31      4.94 o 
  -1  -6  14        0.03        1.80      4.65 o 
   0  -6  14       92.69       93.34      8.52 o 
   1  -6  14        0.20       -0.51      4.07 o 
   2  -6  14      103.90       92.47      8.14 o 
  -2  -5  14       21.22       23.07      5.39 o 
  -1  -5  14        1.65        6.64      4.56 o 
   0  -5  14        2.43        1.84      4.13 o 
   1  -5  14       13.20       16.09      5.67 o 
   2  -5  14       44.95       39.02      8.78 o 
  -2  -4  14       21.35       23.43      5.51 o 
  -1  -4  14        4.29        6.19      5.10 o 
   0  -4  14        0.08       -4.08      4.97 o 
   1  -4  14        2.48        4.22     12.59 o 
   2  -4  14        7.17        1.30      6.54 o 
  -2  -3  14       18.88       18.31      5.73 o 
  -1  -3  14        1.69       -2.11      4.87 o 
   0  -3  14        0.34        6.27      5.51 o 
   1  -3  14        3.88        9.24      6.46 o 
  -2  -2  14        1.51        3.36      5.00 o 
  -1  -2  14       11.52       14.14      5.64 o 
   0  -2  14       20.51       29.16      6.24 o 
   1  -2  14        1.24        8.55      6.99 o 
  -1  -1  14       84.35       84.56     12.01 o 
   0  -1  14       30.23       48.09     12.26 o 
   0  -7  15        5.41       12.43      4.67 o 
  -1  -6  15        1.41       -0.54      5.76 o 
   0  -6  15       18.60       13.91      5.57 o 
  -1  -5  15       25.71       25.99      5.66 o 
   0  -5  15        3.53       12.03      5.51 o 
   0  -4  15        3.64        0.60      6.99 o 
                                                 
